# Supplementary material for: Expression and Gene Regulation Network of Adenosine Receptor A2B in Lung Adenocarcinoma: A Potential Diagnostic and Prognostic Biomarker
Source: Front Mol Biosci. 2021 Jul 19;8:663011. doi: 10.3389/fmolb.2021.663011 (PMC8326519; doi:10.3389/fmolb.2021.663011)
Supplement: Supplementary file 2 [file Table6.XLS]

## Sheet: b-actin ADORA2B（A549）
Block Type	96-Well 0.2-mL Block
Calibration Background is expired	Yes
Calibration Background performed on	04-03-2018
Calibration Pure Dye ABY is expired	Yes
Calibration Pure Dye ABY performed on	04-03-2018
Calibration Pure Dye FAM is expired	Yes
Calibration Pure Dye FAM performed on	04-03-2018
Calibration Pure Dye JUN is expired	Yes
Calibration Pure Dye JUN performed on	04-03-2018
Calibration Pure Dye NED is expired	Yes
Calibration Pure Dye NED performed on	04-03-2018
Calibration Pure Dye ROX is expired	Yes
Calibration Pure Dye ROX performed on	04-03-2018
Calibration Pure Dye SYBR is expired	Yes
Calibration Pure Dye SYBR performed on	04-03-2018
Calibration Pure Dye TAMRA is expired	Yes
Calibration Pure Dye TAMRA performed on	04-03-2018
Calibration Pure Dye VIC is expired	Yes
Calibration Pure Dye VIC performed on	04-03-2018
Calibration ROI is expired	Yes
Calibration ROI performed on	04-03-2018
Calibration Uniformity is expired	Yes
Calibration Uniformity performed on	04-03-2018
Chemistry	SYBR_GREEN
Date Created	2021-04-20 17:00:17 PM CST
Experiment Barcode
Experiment Comment
Experiment File Name	D:\Real Time qPCR\MENGZIYU\21-4-20-3.eds
Experiment Name	21-4-20-2
Experiment Run End Time	2021-04-20 16:51:16 PM CST
Experiment Type	Comparative Cт (ΔΔCт)
Instrument Name	272322414
Instrument Serial Number	272322414
Instrument Type	QuantStudio™ 3 System
Passive Reference
Post-read Stage/Step
Pre-read Stage/Step
Quantification Cycle Method	Ct
Signal Smoothing On	true
Stage where Melt Analysis is performed	Stage3
Stage/ Cycle where Ct Analysis is performed	Stage2, Step3
User Name
Well	Well Position	Omit	Sample Name	Target Name	Task	Reporter	Quencher	Quantity	Quantity Mean	Quantity SD	RQ	RQ Min	RQ Max	CT	Ct Mean	Ct SD	Delta Ct	Delta Ct Mean	Delta Ct SD	Delta Ct SE	Delta Delta Ct	Automatic Ct Threshold	Ct Threshold	Automatic Baseline	Baseline Start	Baseline End	Amp Status	Comments	Cq Conf	HIGHSD	Tm1	Tm2	Tm3	Tm4
1	A1	FALSE	HBE-1	b-actin	UNKNOWN	SYBR	None				2.04004	1.49183	2.7897	19.821	19.9362	0.168104		-10.8837	0.28167	0.162622	-1.0286	TRUE	23968.1	TRUE	3	12	Amp		0.992451	N	83.4972
2	A2	FALSE	HBE-1	b-actin	UNKNOWN	SYBR	None				2.04004	1.49183	2.7897	20.1291	19.9362	0.168104		-10.8837	0.28167	0.162622	-1.0286	TRUE	23968.1	TRUE	3	14	Amp		0.981632	N	83.3363
3	A3	FALSE	HBE-1	b-actin	UNKNOWN	SYBR	None				2.04004	1.49183	2.7897	19.8586	19.9362	0.168104		-10.8837	0.28167	0.162622	-1.0286	TRUE	23968.1	TRUE	3	12	Amp		0.991519	N	83.1754
4	A4	FALSE	A549-3	b-actin	UNKNOWN	SYBR	None				0.291403	0.131333	0.646565	21.3908	21.394	0.0287188		-8.07617	0.717277	0.41412	1.77891	TRUE	23968.1	TRUE	3	13	Amp		0.98962	N	83.1754
5	A5	FALSE	A549-3	b-actin	UNKNOWN	SYBR	None				0.291403	0.131333	0.646565	21.4242	21.394	0.0287188		-8.07617	0.717277	0.41412	1.77891	TRUE	23968.1	TRUE	3	14	Amp		0.991144	N	83.1754
6	A6	FALSE	A549-3	b-actin	UNKNOWN	SYBR	None				0.291403	0.131333	0.646565	21.367	21.394	0.0287188		-8.07617	0.717277	0.41412	1.77891	TRUE	23968.1	TRUE	3	13	Amp		0.991875	N	83.1754
7	A7	FALSE	HBE-5	ADORA2B	UNKNOWN	SYBR	None							31.403	31.2356	0.230718						TRUE	25003.1	TRUE	3	24	Amp		0.986358	N	86.2332
8	A8	FALSE	HBE-5	ADORA2B	UNKNOWN	SYBR	None							31.3313	31.2356	0.230718						TRUE	25003.1	TRUE	3	21	Amp		0.986017	N	86.2332
9	A9	FALSE	HBE-5	ADORA2B	UNKNOWN	SYBR	None							30.9724	31.2356	0.230718						TRUE	25003.1	TRUE	3	21	Amp		0.988955	N	86.3941
13	B1	FALSE	HBE-2	b-actin	UNKNOWN	SYBR	None				2.0139	1.61703	2.50817	19.87	19.7827	0.0966007		-10.8651	0.197537	0.114048	-1.00999	TRUE	23968.1	TRUE	3	12	Amp		0.99031	N	83.1754
14	B2	FALSE	HBE-2	b-actin	UNKNOWN	SYBR	None				2.0139	1.61703	2.50817	19.6789	19.7827	0.0966007		-10.8651	0.197537	0.114048	-1.00999	TRUE	23968.1	TRUE	3	12	Amp		0.991233	N	83.0144
15	B3	FALSE	HBE-2	b-actin	UNKNOWN	SYBR	None				2.0139	1.61703	2.50817	19.7991	19.7827	0.0966007		-10.8651	0.197537	0.114048	-1.00999	TRUE	23968.1	TRUE	3	12	Amp		0.992938	N	83.1754
16	B4	FALSE	A549-4	b-actin	UNKNOWN	SYBR	None				0.372176	0.309522	0.447512	20.4861	20.6527	0.145597		-8.42914	0.165906	0.0957857	1.42594	TRUE	23968.1	TRUE	3	12	Amp		0.984904	N	83.1754
17	B5	FALSE	A549-4	b-actin	UNKNOWN	SYBR	None				0.372176	0.309522	0.447512	20.7167	20.6527	0.145597		-8.42914	0.165906	0.0957857	1.42594	TRUE	23968.1	TRUE	3	12	Amp		0.991472	N	83.1754
18	B6	FALSE	A549-4	b-actin	UNKNOWN	SYBR	None				0.372176	0.309522	0.447512	20.7555	20.6527	0.145597		-8.42914	0.165906	0.0957857	1.42594	TRUE	23968.1	TRUE	3	13	Amp		0.991443	N	83.1754
19	B7	FALSE	HBE-6	ADORA2B	UNKNOWN	SYBR	None							25.2059	24.8727	0.288851						TRUE	25003.1	TRUE	3	16	Amp		0.98689	N	86.0722
20	B8	FALSE	HBE-6	ADORA2B	UNKNOWN	SYBR	None							24.6948	24.8727	0.288851						TRUE	25003.1	TRUE	3	18	Amp		0.989626	N	86.2332
21	B9	FALSE	HBE-6	ADORA2B	UNKNOWN	SYBR	None							24.7172	24.8727	0.288851						TRUE	25003.1	TRUE	3	15	Amp		0.982858	N	86.2332
25	C1	FALSE	HBE-3	b-actin	UNKNOWN	SYBR	None				1.99233	1.23486	3.21443	19.9015	20.0132	0.168648		-10.8495	0.430515	0.248558	-0.994454	TRUE	23968.1	TRUE	3	12	Amp		0.991525	N	82.8535
26	C2	FALSE	HBE-3	b-actin	UNKNOWN	SYBR	None				1.99233	1.23486	3.21443	20.2072	20.0132	0.168648		-10.8495	0.430515	0.248558	-0.994454	TRUE	23968.1	TRUE	3	14	Amp		0.963431	N	82.8535
27	C3	FALSE	HBE-3	b-actin	UNKNOWN	SYBR	None				1.99233	1.23486	3.21443	19.9309	20.0132	0.168648		-10.8495	0.430515	0.248558	-0.994454	TRUE	23968.1	TRUE	3	12	Amp		0.994613	N	83.0144
28	C4	FALSE	A549-5	b-actin	UNKNOWN	SYBR	None				0.366274	0.279886	0.479325	21.1637	21.0515	0.109072		-8.40608	0.242101	0.139777	1.44901	TRUE	23968.1	TRUE	3	12	Amp		0.991466	N	83.0144
29	C5	FALSE	A549-5	b-actin	UNKNOWN	SYBR	None				0.366274	0.279886	0.479325	20.9458	21.0515	0.109072		-8.40608	0.242101	0.139777	1.44901	TRUE	23968.1	TRUE	3	11	Amp		0.993331	N	83.0144
30	C6	FALSE	A549-5	b-actin	UNKNOWN	SYBR	None				0.366274	0.279886	0.479325	21.0449	21.0515	0.109072		-8.40608	0.242101	0.139777	1.44901	TRUE	23968.1	TRUE	3	13	Amp		0.987438	N	83.0144
31	C7	FALSE	A549-1	ADORA2B	UNKNOWN	SYBR	None							28.3724	28.3856	0.163731						TRUE	25003.1	TRUE	3	21	Amp		0.991772	N	86.0722
32	C8	FALSE	A549-1	ADORA2B	UNKNOWN	SYBR	None							28.5555	28.3856	0.163731						TRUE	25003.1	TRUE	3	20	Amp		0.990839	N	86.0722
33	C9	FALSE	A549-1	ADORA2B	UNKNOWN	SYBR	None							28.2289	28.3856	0.163731						TRUE	25003.1	TRUE	3	19	Amp		0.988836	N	86.2332
37	D1	FALSE	HBE-4	b-actin	UNKNOWN	SYBR	None				2.40573	1.62646	3.55836	20.9662	20.8226	0.284756		-11.1216	0.352306	0.203404	-1.26647	TRUE	23968.1	TRUE	3	13	Amp		0.992093	N	82.5316
38	D2	FALSE	HBE-4	b-actin	UNKNOWN	SYBR	None				2.40573	1.62646	3.55836	20.4946	20.8226	0.284756		-11.1216	0.352306	0.203404	-1.26647	TRUE	23968.1	TRUE	3	11	Amp		0.988266	N	82.5316
39	D3	FALSE	HBE-4	b-actin	UNKNOWN	SYBR	None				2.40573	1.62646	3.55836	21.0069	20.8226	0.284756		-11.1216	0.352306	0.203404	-1.26647	TRUE	23968.1	TRUE	3	12	Amp		0.989091	N	82.8535
40	D4	FALSE	A549-6	b-actin	UNKNOWN	SYBR	None				0.768831	0.518967	1.139	21.6329	21.2701	0.317019		-9.47582	0.353732	0.204227	0.379261	TRUE	23968.1	TRUE	3	12	Amp		0.98606	N	83.0144
41	D5	FALSE	A549-6	b-actin	UNKNOWN	SYBR	None				0.768831	0.518967	1.139	21.1305	21.2701	0.317019		-9.47582	0.353732	0.204227	0.379261	TRUE	23968.1	TRUE	3	12	Amp		0.991159	N	82.8535
42	D6	FALSE	A549-6	b-actin	UNKNOWN	SYBR	None				0.768831	0.518967	1.139	21.0467	21.2701	0.317019		-9.47582	0.353732	0.204227	0.379261	TRUE	23968.1	TRUE	3	12	Amp		0.986056	N	83.0144
43	D7	FALSE	A549-2	ADORA2B	UNKNOWN	SYBR	None							28.802	28.8162	0.143068						TRUE	25003.1	TRUE	3	18	Amp		0.990234	N	85.9113
44	D8	FALSE	A549-2	ADORA2B	UNKNOWN	SYBR	None							28.6808	28.8162	0.143068						TRUE	25003.1	TRUE	3	18	Amp		0.990996	N	86.0722
45	D9	FALSE	A549-2	ADORA2B	UNKNOWN	SYBR	None							28.9659	28.8162	0.143068						TRUE	25003.1	TRUE	3	19	Amp		0.991692	N	86.0722
49	E1	FALSE	HBE-5	b-actin	UNKNOWN	SYBR	None				1	0.767047	1.3037	21.3202	21.3805	0.0611667		-9.85508	0.238689	0.137807	0	TRUE	23968.1	TRUE	3	13	Amp		0.983166	N	82.5316
50	E2	FALSE	HBE-5	b-actin	UNKNOWN	SYBR	None				1	0.767047	1.3037	21.4425	21.3805	0.0611667		-9.85508	0.238689	0.137807	0	TRUE	23968.1	TRUE	3	12	Amp		0.985753	N	82.3707
51	E3	FALSE	HBE-5	b-actin	UNKNOWN	SYBR	None				1	0.767047	1.3037	21.3787	21.3805	0.0611667		-9.85508	0.238689	0.137807	0	TRUE	23968.1	TRUE	3	13	Amp		0.992335	N	82.8535
52	E4	FALSE	HBE-1	ADORA2B	UNKNOWN	SYBR	None							31.0391	30.8199	0.226007						TRUE	25003.1	TRUE	3	21	Amp		0.986496	N	86.0722
53	E5	FALSE	HBE-1	ADORA2B	UNKNOWN	SYBR	None							30.833	30.8199	0.226007						TRUE	25003.1	TRUE	3	15	Amp		0.990566	N	86.0722
54	E6	FALSE	HBE-1	ADORA2B	UNKNOWN	SYBR	None							30.5877	30.8199	0.226007						TRUE	25003.1	TRUE	3	18	Amp		0.990548	N	85.9113
55	E7	FALSE	A549-3	ADORA2B	UNKNOWN	SYBR	None							29.8126	29.4702	0.716702						TRUE	25003.1	TRUE	3	16	Amp		0.993137	Y	85.9113
56	E8	FALSE	A549-3	ADORA2B	UNKNOWN	SYBR	None							29.9514	29.4702	0.716702						TRUE	25003.1	TRUE	3	19	Amp		0.992261	Y	85.9113
57	E9	FALSE	A549-3	ADORA2B	UNKNOWN	SYBR	None							28.6465	29.4702	0.716702						TRUE	25003.1	TRUE	3	17	Amp		0.957916	Y	86.0722
61	F1	FALSE	HBE-6	b-actin	UNKNOWN	SYBR	None				1.01356	0.713352	1.44011	15.1453	14.9981	0.128462		-9.87452	0.316129	0.182517	-0.0194346	TRUE	23968.1	TRUE	3	10	Inconclusive		0.983242	N	82.3707
62	F2	FALSE	HBE-6	b-actin	UNKNOWN	SYBR	None				1.01356	0.713352	1.44011	14.9407	14.9981	0.128462		-9.87452	0.316129	0.182517	-0.0194346	TRUE	23968.1	TRUE	3	9	Inconclusive		0.973991	N	82.3707
63	F3	FALSE	HBE-6	b-actin	UNKNOWN	SYBR	None				1.01356	0.713352	1.44011	14.9085	14.9981	0.128462		-9.87452	0.316129	0.182517	-0.0194346	TRUE	23968.1	TRUE	3	7	Inconclusive		0.991465	N	82.8535
64	F4	FALSE	HBE-2	ADORA2B	UNKNOWN	SYBR	None							30.8296	30.6477	0.172305						TRUE	25003.1	TRUE	3	23	Amp		0.990413	N	86.0722
65	F5	FALSE	HBE-2	ADORA2B	UNKNOWN	SYBR	None							30.6266	30.6477	0.172305						TRUE	25003.1	TRUE	3	20	Amp		0.991958	N	86.0722
66	F6	FALSE	HBE-2	ADORA2B	UNKNOWN	SYBR	None							30.487	30.6477	0.172305						TRUE	25003.1	TRUE	3	21	Amp		0.989359	N	86.0722
67	F7	FALSE	A549-4	ADORA2B	UNKNOWN	SYBR	None							29.0904	29.0819	0.0795366						TRUE	25003.1	TRUE	3	18	Amp		0.990012	N	85.9113
68	F8	FALSE	A549-4	ADORA2B	UNKNOWN	SYBR	None							28.9984	29.0819	0.0795366						TRUE	25003.1	TRUE	3	18	Amp		0.991291	N	85.9113
69	F9	FALSE	A549-4	ADORA2B	UNKNOWN	SYBR	None							29.1568	29.0819	0.0795366						TRUE	25003.1	TRUE	3	18	Amp		0.989655	N	86.0722
73	G1	FALSE	A549-1	b-actin	UNKNOWN	SYBR	None				0.260635	0.173935	0.390551	20.8355	20.4704	0.325093		-7.91519	0.363996	0.210153	1.9399	TRUE	23968.1	TRUE	3	14	Amp		0.989411	N	82.3707
74	G2	FALSE	A549-1	b-actin	UNKNOWN	SYBR	None				0.260635	0.173935	0.390551	20.2124	20.4704	0.325093		-7.91519	0.363996	0.210153	1.9399	TRUE	23968.1	TRUE	3	11	Amp		0.986575	N	82.2098
75	G3	FALSE	A549-1	b-actin	UNKNOWN	SYBR	None				0.260635	0.173935	0.390551	20.3633	20.4704	0.325093		-7.91519	0.363996	0.210153	1.9399	TRUE	23968.1	TRUE	3	13	Amp		0.990254	N	82.8535
76	G4	FALSE	HBE-3	ADORA2B	UNKNOWN	SYBR	None							31.0209	30.8627	0.396107						TRUE	25003.1	TRUE	3	22	Amp		0.988179	N	86.0722
77	G5	FALSE	HBE-3	ADORA2B	UNKNOWN	SYBR	None							31.1553	30.8627	0.396107						TRUE	25003.1	TRUE	3	22	Amp		0.988223	N	86.0722
78	G6	FALSE	HBE-3	ADORA2B	UNKNOWN	SYBR	None							30.412	30.8627	0.396107						TRUE	25003.1	TRUE	3	21	Amp		0.987904	N	86.0722
79	G7	FALSE	A549-5	ADORA2B	UNKNOWN	SYBR	None							29.5182	29.4576	0.216139						TRUE	25003.1	TRUE	3	19	Amp		0.992285	N	86.0722
80	G8	FALSE	A549-5	ADORA2B	UNKNOWN	SYBR	None							29.2176	29.4576	0.216139						TRUE	25003.1	TRUE	3	20	Amp		0.989741	N	85.9113
81	G9	FALSE	A549-5	ADORA2B	UNKNOWN	SYBR	None							29.6369	29.4576	0.216139						TRUE	25003.1	TRUE	3	22	Amp		0.986451	N	86.0722
85	H1	FALSE	A549-2	b-actin	UNKNOWN	SYBR	None				0.330977	0.246176	0.444991	20.8024	20.5564	0.22473		-8.25989	0.266406	0.15381	1.5952	TRUE	23968.1	TRUE	3	14	Amp		0.98054	N	82.3707
86	H2	FALSE	A549-2	b-actin	UNKNOWN	SYBR	None				0.330977	0.246176	0.444991	20.3619	20.5564	0.22473		-8.25989	0.266406	0.15381	1.5952	TRUE	23968.1	TRUE	3	12	Amp		0.976213	N	82.3707
87	H3	FALSE	A549-2	b-actin	UNKNOWN	SYBR	None				0.330977	0.246176	0.444991	20.5047	20.5564	0.22473		-8.25989	0.266406	0.15381	1.5952	TRUE	23968.1	TRUE	3	12	Amp		0.987344	N	83.0144
88	H4	FALSE	HBE-4	ADORA2B	UNKNOWN	SYBR	None							32.0498	31.9441	0.207447						TRUE	25003.1	TRUE	3	22	Amp		0.924416	N	86.0722
89	H5	FALSE	HBE-4	ADORA2B	UNKNOWN	SYBR	None							31.7051	31.9441	0.207447						TRUE	25003.1	TRUE	3	25	Amp		0.986853	N	86.0722
90	H6	FALSE	HBE-4	ADORA2B	UNKNOWN	SYBR	None							32.0774	31.9441	0.207447						TRUE	25003.1	TRUE	3	23	Amp		0.98691	N	86.0722
91	H7	FALSE	A549-6	ADORA2B	UNKNOWN	SYBR	None							30.7929	30.7459	0.156924						TRUE	25003.1	TRUE	3	22	Amp		0.98747	N	85.9113
92	H8	FALSE	A549-6	ADORA2B	UNKNOWN	SYBR	None							30.5708	30.7459	0.156924						TRUE	25003.1	TRUE	3	21	Amp		0.988118	N	85.9113
93	H9	FALSE	A549-6	ADORA2B	UNKNOWN	SYBR	None							30.8739	30.7459	0.156924						TRUE	25003.1	TRUE	3	22	Amp		0.987418	N	86.0722
Analysis Type	Singleplex
Endogenous Control	ADORA2B
RQ Min/Max Confidence Level	95.0
Reference Sample	HBE-5

## Sheet: ANXA1 ITGA3
Block Type	96-Well 0.2-mL Block
Calibration Background is expired	Yes
Calibration Background performed on	04-03-2018
Calibration Pure Dye ABY is expired	Yes
Calibration Pure Dye ABY performed on	04-03-2018
Calibration Pure Dye FAM is expired	Yes
Calibration Pure Dye FAM performed on	04-03-2018
Calibration Pure Dye JUN is expired	Yes
Calibration Pure Dye JUN performed on	04-03-2018
Calibration Pure Dye NED is expired	Yes
Calibration Pure Dye NED performed on	04-03-2018
Calibration Pure Dye ROX is expired	Yes
Calibration Pure Dye ROX performed on	04-03-2018
Calibration Pure Dye SYBR is expired	Yes
Calibration Pure Dye SYBR performed on	04-03-2018
Calibration Pure Dye TAMRA is expired	Yes
Calibration Pure Dye TAMRA performed on	04-03-2018
Calibration Pure Dye VIC is expired	Yes
Calibration Pure Dye VIC performed on	04-03-2018
Calibration ROI is expired	Yes
Calibration ROI performed on	04-03-2018
Calibration Uniformity is expired	Yes
Calibration Uniformity performed on	04-03-2018
Chemistry	SYBR_GREEN
Date Created	2021-04-21 13:48:45 PM CST
Experiment Barcode
Experiment Comment
Experiment File Name	D:\Real Time qPCR\MENGZIYU\21-4-21-PLATE1.eds
Experiment Name	21-4-21-PLATE1
Experiment Run End Time	2021-04-21 12:35:28 PM CST
Experiment Type	Comparative Cт (ΔΔCт)
Instrument Name	272322414
Instrument Serial Number	272322414
Instrument Type	QuantStudio™ 3 System
Passive Reference
Post-read Stage/Step
Pre-read Stage/Step
Quantification Cycle Method	Ct
Signal Smoothing On	true
Stage where Melt Analysis is performed	Stage3
Stage/ Cycle where Ct Analysis is performed	Stage2, Step3
User Name
Well	Well Position	Omit	Sample Name	Target Name	Task	Reporter	Quencher	Quantity	Quantity Mean	Quantity SD	RQ	RQ Min	RQ Max	CT	Ct Mean	Ct SD	Delta Ct	Delta Ct Mean	Delta Ct SD	Delta Ct SE	Delta Delta Ct	Automatic Ct Threshold	Ct Threshold	Automatic Baseline	Baseline Start	Baseline End	Amp Status	Comments	Cq Conf	OUTLIERRG	MTP	HIGHSD	Tm1	Tm2	Tm3	Tm4
1	A1	FALSE	HBE-1	ANXA1	UNKNOWN	SYBR	None							20.6806	20.6836	0.0220197						TRUE	18830.6	TRUE	3	13	Amp		0.992257	N	N	N	83.0494
2	A2	FALSE	HBE-1	ANXA1	UNKNOWN	SYBR	None							20.6633	20.6836	0.0220197						TRUE	18830.6	TRUE	3	12	Amp		0.982525	N	N	N	82.7248
3	A3	FALSE	HBE-1	ANXA1	UNKNOWN	SYBR	None							20.707	20.6836	0.0220197						TRUE	18830.6	TRUE	3	12	Amp		0.989135	N	N	N	82.7248
4	A4	FALSE	A549-3	ANXA1	UNKNOWN	SYBR	None							19.3054	19.3008	0.106359						TRUE	18830.6	TRUE	3	10	Amp		0.984471	N	N	N	82.7248
5	A5	FALSE	A549-3	ANXA1	UNKNOWN	SYBR	None							19.1922	19.3008	0.106359						TRUE	18830.6	TRUE	3	10	Amp		0.991685	N	N	N	82.7248
6	A6	FALSE	A549-3	ANXA1	UNKNOWN	SYBR	None							19.4048	19.3008	0.106359						TRUE	18830.6	TRUE	3	12	Amp		0.983191	N	N	N	82.7248
7	A7	FALSE	HBE-5	ITGA3	UNKNOWN	SYBR	None				0.768888	0.378796	1.56071	30.7885	30.1661	0.633914		7.65477	0.637159	0.367864	0.379154	TRUE	26769.2	TRUE	3	20	Amp		0.989766	N	N	Y	86.9448
8	A8	FALSE	HBE-5	ITGA3	UNKNOWN	SYBR	None				0.768888	0.378796	1.56071	30.1885	30.1661	0.633914		7.65477	0.637159	0.367864	0.379154	TRUE	26769.2	TRUE	3	22	Amp		0.986274	N	N	Y	86.7825
9	A9	FALSE	HBE-5	ITGA3	UNKNOWN	SYBR	None				0.768888	0.378796	1.56071	29.5213	30.1661	0.633914		7.65477	0.637159	0.367864	0.379154	TRUE	26769.2	TRUE	3	20	Amp		0.985844	N	Y	Y	86.9448	77.8556
13	B1	FALSE	HBE-2	ANXA1	UNKNOWN	SYBR	None							20.1941	20.1184	0.0656184						TRUE	18830.6	TRUE	3	11	Amp		0.986273	N	N	N	82.7248
14	B2	FALSE	HBE-2	ANXA1	UNKNOWN	SYBR	None							20.0802	20.1184	0.0656184						TRUE	18830.6	TRUE	3	12	Amp		0.988329	N	N	N	82.5625
15	B3	FALSE	HBE-2	ANXA1	UNKNOWN	SYBR	None							20.0808	20.1184	0.0656184						TRUE	18830.6	TRUE	3	12	Amp		0.988891	N	N	N	82.7248
16	B4	FALSE	A549-4	ANXA1	UNKNOWN	SYBR	None							18.9893	19.0939	0.138331						TRUE	18830.6	TRUE	3	10	Amp		0.994732	N	N	N	82.7248
17	B5	FALSE	A549-4	ANXA1	UNKNOWN	SYBR	None							19.0416	19.0939	0.138331						TRUE	18830.6	TRUE	3	11	Amp		0.990874	N	N	N	82.7248
18	B6	FALSE	A549-4	ANXA1	UNKNOWN	SYBR	None							19.2507	19.0939	0.138331						TRUE	18830.6	TRUE	3	11	Amp		0.988191	N	N	N	82.7248
19	B7	FALSE	HBE-6	ITGA3	UNKNOWN	SYBR	None				11.5732	7.6457	17.5182	22.1118	21.8083	0.31936		3.7429	0.373097	0.215408	-3.53272	TRUE	26769.2	TRUE	3	15	Amp		0.987169	N	N	N	86.9448
20	B8	FALSE	HBE-6	ITGA3	UNKNOWN	SYBR	None				11.5732	7.6457	17.5182	21.8379	21.8083	0.31936		3.7429	0.373097	0.215408	-3.53272	TRUE	26769.2	TRUE	3	15	Amp		0.990314	N	N	N	86.9448
21	B9	FALSE	HBE-6	ITGA3	UNKNOWN	SYBR	None				11.5732	7.6457	17.5182	21.4751	21.8083	0.31936		3.7429	0.373097	0.215408	-3.53272	TRUE	26769.2	TRUE	3	13	Amp		0.991381	N	N	N	87.1071
25	C1	FALSE	HBE-3	ANXA1	UNKNOWN	SYBR	None							19.9795	20.0519	0.0750122						TRUE	18830.6	TRUE	3	11	Amp		0.987238	N	N	N	82.4002
26	C2	FALSE	HBE-3	ANXA1	UNKNOWN	SYBR	None							20.1293	20.0519	0.0750122						TRUE	18830.6	TRUE	3	13	Amp		0.973973	N	N	N	82.2379
27	C3	FALSE	HBE-3	ANXA1	UNKNOWN	SYBR	None							20.0468	20.0519	0.0750122						TRUE	18830.6	TRUE	3	14	Amp		0.983517	N	N	N	82.5625
28	C4	FALSE	A549-5	ANXA1	UNKNOWN	SYBR	None							20.072	20.0245	0.0586281						TRUE	18830.6	TRUE	3	12	Amp		0.987839	N	N	N	82.5625
29	C5	FALSE	A549-5	ANXA1	UNKNOWN	SYBR	None							19.959	20.0245	0.0586281						TRUE	18830.6	TRUE	3	10	Amp		0.995353	N	N	N	82.5625
30	C6	FALSE	A549-5	ANXA1	UNKNOWN	SYBR	None							20.0425	20.0245	0.0586281						TRUE	18830.6	TRUE	3	13	Amp		0.990838	N	N	N	82.5625
31	C7	FALSE	A549-1	ITGA3	UNKNOWN	SYBR	None				0.645154	0.216078	1.92627	28.0775	27.4883	0.906589		7.9079	0.984473	0.568385	0.632285	TRUE	26769.2	TRUE	3	20	Amp		0.989732	N	N	Y	86.7825
32	C8	FALSE	A549-1	ITGA3	UNKNOWN	SYBR	None				0.645154	0.216078	1.92627	27.943	27.4883	0.906589		7.9079	0.984473	0.568385	0.632285	TRUE	26769.2	TRUE	3	20	Amp		0.993684	N	N	Y	86.6202
33	C9	FALSE	A549-1	ITGA3	UNKNOWN	SYBR	None				0.645154	0.216078	1.92627	26.4443	27.4883	0.906589		7.9079	0.984473	0.568385	0.632285	TRUE	26769.2	TRUE	3	16	Amp		0.987329	N	N	Y	86.9448
37	D1	FALSE	HBE-4	ANXA1	UNKNOWN	SYBR	None							21.5853	21.5928	0.0215225						TRUE	18830.6	TRUE	3	14	Amp		0.990842	N	N	N	82.0756
38	D2	FALSE	HBE-4	ANXA1	UNKNOWN	SYBR	None							21.617	21.5928	0.0215225						TRUE	18830.6	TRUE	3	15	Amp		0.991379	N	N	N	82.0756
39	D3	FALSE	HBE-4	ANXA1	UNKNOWN	SYBR	None							21.576	21.5928	0.0215225						TRUE	18830.6	TRUE	3	13	Amp		0.989699	N	N	N	82.4002
40	D4	FALSE	A549-6	ANXA1	UNKNOWN	SYBR	None							19.3062	19.0651	0.210157						TRUE	18830.6	TRUE	3	11	Amp		0.986649	N	N	N	82.5625
41	D5	FALSE	A549-6	ANXA1	UNKNOWN	SYBR	None							18.9209	19.0651	0.210157						TRUE	18830.6	TRUE	3	10	Amp		0.99283	N	N	N	82.5625
42	D6	FALSE	A549-6	ANXA1	UNKNOWN	SYBR	None							18.9682	19.0651	0.210157						TRUE	18830.6	TRUE	3	10	Amp		0.992885	N	N	N	82.4002
43	D7	FALSE	A549-2	ITGA3	UNKNOWN	SYBR	None				0.470631	0.1378	1.60736	27.0016	27.559	0.912759		8.36295	1.10545	0.638234	1.08733	TRUE	26769.2	TRUE	3	17	Amp		0.984566	N	N	Y	86.6202
44	D8	FALSE	A549-2	ITGA3	UNKNOWN	SYBR	None				0.470631	0.1378	1.60736	27.0629	27.559	0.912759		8.36295	1.10545	0.638234	1.08733	TRUE	26769.2	TRUE	3	19	Amp		0.989266	N	N	Y	86.6202
45	D9	FALSE	A549-2	ITGA3	UNKNOWN	SYBR	None				0.470631	0.1378	1.60736	28.6123	27.559	0.912759		8.36295	1.10545	0.638234	1.08733	TRUE	26769.2	TRUE	3	19	Amp		0.989323	N	N	Y	86.7825
49	E1	FALSE	HBE-5	ANXA1	UNKNOWN	SYBR	None							22.5016	22.5113	0.0642225						TRUE	18830.6	TRUE	3	15	Amp		0.989541	N	N	N	81.9133
50	E2	FALSE	HBE-5	ANXA1	UNKNOWN	SYBR	None							22.4525	22.5113	0.0642225						TRUE	18830.6	TRUE	3	14	Amp		0.992498	N	N	N	81.9133
51	E3	FALSE	HBE-5	ANXA1	UNKNOWN	SYBR	None							22.5799	22.5113	0.0642225						TRUE	18830.6	TRUE	3	13	Amp		0.991464	N	N	N	82.4002
52	E4	FALSE	HBE-1	ITGA3	UNKNOWN	SYBR	None				0.773045	0.646512	0.924343	28.368	28.3306	0.159359		7.64699	0.160873	0.0928799	0.371375	TRUE	26769.2	TRUE	3	17	Amp		0.988539	N	Y	N	86.6202	77.531
53	E5	FALSE	HBE-1	ITGA3	UNKNOWN	SYBR	None				0.773045	0.646512	0.924343	28.4679	28.3306	0.159359		7.64699	0.160873	0.0928799	0.371375	TRUE	26769.2	TRUE	3	17	Amp		0.992964	N	N	N	86.6202
54	E6	FALSE	HBE-1	ITGA3	UNKNOWN	SYBR	None				0.773045	0.646512	0.924343	28.1559	28.3306	0.159359		7.64699	0.160873	0.0928799	0.371375	TRUE	26769.2	TRUE	3	18	Amp		0.989473	N	Y	N	86.6202	77.531
55	E7	FALSE	A549-3	ITGA3	UNKNOWN	SYBR	None				0.321138	0.209646	0.491921	28.4369	28.2152	0.368775		8.91436	0.383807	0.221591	1.63874	TRUE	26769.2	TRUE	3	19	Amp		0.988849	N	N	N	86.6202
56	E8	FALSE	A549-3	ITGA3	UNKNOWN	SYBR	None				0.321138	0.209646	0.491921	28.4191	28.2152	0.368775		8.91436	0.383807	0.221591	1.63874	TRUE	26769.2	TRUE	3	20	Amp		0.990066	N	N	N	86.6202
57	E9	FALSE	A549-3	ITGA3	UNKNOWN	SYBR	None				0.321138	0.209646	0.491921	27.7895	28.2152	0.368775		8.91436	0.383807	0.221591	1.63874	TRUE	26769.2	TRUE	3	14	Amp		0.979504	Y	N	N	86.7825
61	F1	FALSE	HBE-6	ANXA1	UNKNOWN	SYBR	None							18.0221	18.0654	0.1929						TRUE	18830.6	TRUE	3	12	Amp		0.982385	N	N	N	81.9133
62	F2	FALSE	HBE-6	ANXA1	UNKNOWN	SYBR	None							17.8978	18.0654	0.1929						TRUE	18830.6	TRUE	3	11	Inconclusive		0.984547	N	N	N	81.751
63	F3	FALSE	HBE-6	ANXA1	UNKNOWN	SYBR	None							18.2762	18.0654	0.1929						TRUE	18830.6	TRUE	3	11	Amp		0.98574	N	N	N	82.0756
64	F4	FALSE	HBE-2	ITGA3	UNKNOWN	SYBR	None				0.448256	0.370296	0.542629	28.7339	28.5516	0.158944		8.43322	0.171956	0.099279	1.1576	TRUE	26769.2	TRUE	3	18	Amp		0.992024	N	N	N	86.6202
65	F5	FALSE	HBE-2	ITGA3	UNKNOWN	SYBR	None				0.448256	0.370296	0.542629	28.4785	28.5516	0.158944		8.43322	0.171956	0.099279	1.1576	TRUE	26769.2	TRUE	3	18	Amp		0.991817	N	N	N	86.6202
66	F6	FALSE	HBE-2	ITGA3	UNKNOWN	SYBR	None				0.448256	0.370296	0.542629	28.4423	28.5516	0.158944		8.43322	0.171956	0.099279	1.1576	TRUE	26769.2	TRUE	3	18	Amp		0.990773	N	N	N	86.6202
67	F7	FALSE	A549-4	ITGA3	UNKNOWN	SYBR	None				0.891015	0.745955	1.06429	26.6264	26.536	0.0802601		7.4421	0.159929	0.0923348	0.166478	TRUE	26769.2	TRUE	3	18	Amp		0.98983	N	N	N	86.6202
68	F8	FALSE	A549-4	ITGA3	UNKNOWN	SYBR	None				0.891015	0.745955	1.06429	26.5083	26.536	0.0802601		7.4421	0.159929	0.0923348	0.166478	TRUE	26769.2	TRUE	3	16	Amp		0.990744	N	N	N	86.6202
69	F9	FALSE	A549-4	ITGA3	UNKNOWN	SYBR	None				0.891015	0.745955	1.06429	26.4732	26.536	0.0802601		7.4421	0.159929	0.0923348	0.166478	TRUE	26769.2	TRUE	3	17	Amp		0.992577	N	N	N	86.7825
73	G1	FALSE	A549-1	ANXA1	UNKNOWN	SYBR	None							19.9727	19.5804	0.383775						TRUE	18830.6	TRUE	3	12	Amp		0.985258	N	N	N	81.751
74	G2	FALSE	A549-1	ANXA1	UNKNOWN	SYBR	None							19.5626	19.5804	0.383775						TRUE	18830.6	TRUE	3	12	Amp		0.993696	N	N	N	81.751
75	G3	FALSE	A549-1	ANXA1	UNKNOWN	SYBR	None							19.2058	19.5804	0.383775						TRUE	18830.6	TRUE	3	9	Amp		0.98321	N	N	N	82.4002
76	G4	FALSE	HBE-3	ITGA3	UNKNOWN	SYBR	None				0.225274	0.193873	0.261762	29.4239	29.4777	0.112369		9.42587	0.135106	0.0780035	2.15025	TRUE	26769.2	TRUE	3	18	Amp		0.990494	N	N	N	86.6202
77	G5	FALSE	HBE-3	ITGA3	UNKNOWN	SYBR	None				0.225274	0.193873	0.261762	29.6069	29.4777	0.112369		9.42587	0.135106	0.0780035	2.15025	TRUE	26769.2	TRUE	3	21	Amp		0.989386	N	N	N	86.6202
78	G6	FALSE	HBE-3	ITGA3	UNKNOWN	SYBR	None				0.225274	0.193873	0.261762	29.4024	29.4777	0.112369		9.42587	0.135106	0.0780035	2.15025	TRUE	26769.2	TRUE	3	21	Amp		0.991999	N	N	N	86.6202
79	G7	FALSE	A549-5	ITGA3	UNKNOWN	SYBR	None				1	0.87159	1.14733	27.2765	27.3001	0.108917		7.27562	0.123694	0.0714147	0	TRUE	26769.2	TRUE	3	20	Amp		0.98708	N	N	N	86.6202
80	G8	FALSE	A549-5	ITGA3	UNKNOWN	SYBR	None				1	0.87159	1.14733	27.205	27.3001	0.108917		7.27562	0.123694	0.0714147	0	TRUE	26769.2	TRUE	3	17	Amp		0.988619	N	N	N	86.6202
81	G9	FALSE	A549-5	ITGA3	UNKNOWN	SYBR	None				1	0.87159	1.14733	27.4189	27.3001	0.108917		7.27562	0.123694	0.0714147	0	TRUE	26769.2	TRUE	3	21	Amp		0.986909	N	N	N	86.7825
85	H1	FALSE	A549-2	ANXA1	UNKNOWN	SYBR	None							19.6785	19.196	0.623617						TRUE	18830.6	TRUE	3	10	Amp		0.965693	N	N	Y	81.5887
86	H2	FALSE	A549-2	ANXA1	UNKNOWN	SYBR	None							18.4919	19.196	0.623617						TRUE	18830.6	TRUE	3	9	Amp		0.971474	N	N	Y	81.751
87	H3	FALSE	A549-2	ANXA1	UNKNOWN	SYBR	None							19.4177	19.196	0.623617						TRUE	18830.6	TRUE	3	12	Amp		0.9901	N	N	Y	82.4002
88	H4	FALSE	HBE-4	ITGA3	UNKNOWN	SYBR	None				0.957217	0.881834	1.03904	29.0126	28.9315	0.0706171		7.3387	0.073824	0.0426223	0.0630824	TRUE	26769.2	TRUE	3	19	Amp		0.96242	N	N	N	86.7825
89	H5	FALSE	HBE-4	ITGA3	UNKNOWN	SYBR	None				0.957217	0.881834	1.03904	28.8976	28.9315	0.0706171		7.3387	0.073824	0.0426223	0.0630824	TRUE	26769.2	TRUE	3	20	Amp		0.986898	N	N	N	86.7825
90	H6	FALSE	HBE-4	ITGA3	UNKNOWN	SYBR	None				0.957217	0.881834	1.03904	28.8841	28.9315	0.0706171		7.3387	0.073824	0.0426223	0.0630824	TRUE	26769.2	TRUE	3	19	Amp		0.991892	N	N	N	86.7825
91	H7	FALSE	A549-6	ITGA3	UNKNOWN	SYBR	None				0.289752	0.0701676	1.19651	28.9714	28.1278	1.25891		9.06273	1.27633	0.736892	1.78711	TRUE	26769.2	TRUE	3	19	Amp		0.990393	N	N	Y	86.7825
92	H8	FALSE	A549-6	ITGA3	UNKNOWN	SYBR	None				0.289752	0.0701676	1.19651	26.6808	28.1278	1.25891		9.06273	1.27633	0.736892	1.78711	TRUE	26769.2	TRUE	3	15	Amp		0.985237	N	Y	Y	86.4579	77.8556
93	H9	FALSE	A549-6	ITGA3	UNKNOWN	SYBR	None				0.289752	0.0701676	1.19651	28.7313	28.1278	1.25891		9.06273	1.27633	0.736892	1.78711	TRUE	26769.2	TRUE	3	18	Amp		0.984001	N	N	Y	86.7825

## Sheet: S100A6
Calibration Pure Dye NED performed on	04-03-2018
Calibration Pure Dye ROX is expired	Yes
Calibration Pure Dye ROX performed on	04-03-2018
Calibration Pure Dye SYBR is expired	Yes
Calibration Pure Dye SYBR performed on	04-03-2018
Calibration Pure Dye TAMRA is expired	Yes
Calibration Pure Dye TAMRA performed on	04-03-2018
Calibration Pure Dye VIC is expired	Yes
Calibration Pure Dye VIC performed on	04-03-2018
Calibration ROI is expired	Yes
Calibration ROI performed on	04-03-2018
Calibration Uniformity is expired	Yes
Calibration Uniformity performed on	04-03-2018
Chemistry	SYBR_GREEN
Date Created	2021-04-21 19:21:09 PM CST
Experiment Barcode
Experiment Comment
Experiment File Name	D:\Real Time qPCR\MENGZIYU\21-4-21-PLATE2.eds
Experiment Name	21-4-21-PLATE2
Experiment Run End Time	2021-04-21 18:42:13 PM CST
Experiment Type	Comparative Cт (ΔΔCт)
Instrument Name	272322414
Instrument Serial Number	272322414
Instrument Type	QuantStudio™ 3 System
Passive Reference
Post-read Stage/Step
Pre-read Stage/Step
Quantification Cycle Method	Ct
Signal Smoothing On	true
Stage where Melt Analysis is performed	Stage3
Stage/ Cycle where Ct Analysis is performed	Stage2, Step3
User Name
Well	Well Position	Omit	Sample Name	Target Name	Task	Reporter	Quencher	Quantity	Quantity Mean	Quantity SD	RQ	RQ Min	RQ Max	CT	Ct Mean	Ct SD	Delta Ct	Delta Ct Mean	Delta Ct SD	Delta Ct SE	Delta Delta Ct	Automatic Ct Threshold	Ct Threshold	Automatic Baseline	Baseline Start	Baseline End	Amp Status	Comments	Cq Conf	Tm1	Tm2	Tm3	Tm4
7	A7	FALSE	HBE-5	S100A6	UNKNOWN	SYBR	None							16.2513	16.1006	0.141904						TRUE	25636.9	TRUE	3	7	Inconclusive		0.984854	83.5469
8	A8	FALSE	HBE-5	S100A6	UNKNOWN	SYBR	None							16.0811	16.1006	0.141904						TRUE	25636.9	TRUE	3	8	Inconclusive		0.984868	83.5469
9	A9	FALSE	HBE-5	S100A6	UNKNOWN	SYBR	None							15.9695	16.1006	0.141904						TRUE	25636.9	TRUE	3	8	Inconclusive		0.991767	83.5469
19	B7	FALSE	HBE-6	S100A6	UNKNOWN	SYBR	None							15.3817	15.0927	0.255883						TRUE	25636.9	TRUE	3	9	Inconclusive		0.990613	83.3845
20	B8	FALSE	HBE-6	S100A6	UNKNOWN	SYBR	None							14.8951	15.0927	0.255883						TRUE	25636.9	TRUE	3	7	Inconclusive		0.992494	83.3845
21	B9	FALSE	HBE-6	S100A6	UNKNOWN	SYBR	None							15.0012	15.0927	0.255883						TRUE	25636.9	TRUE	3	8	Inconclusive		0.988595	83.5469
31	C7	FALSE	A549-1	S100A6	UNKNOWN	SYBR	None							15.9131	15.9079	0.0647291						TRUE	25636.9	TRUE	3	8	Inconclusive		0.994193	83.3845
32	C8	FALSE	A549-1	S100A6	UNKNOWN	SYBR	None							15.8407	15.9079	0.0647291						TRUE	25636.9	TRUE	3	9	Inconclusive		0.990023	83.3845
33	C9	FALSE	A549-1	S100A6	UNKNOWN	SYBR	None							15.9698	15.9079	0.0647291						TRUE	25636.9	TRUE	3	9	Inconclusive		0.988727	83.5469
43	D7	FALSE	a549-2	S100A6	UNKNOWN	SYBR	None							15.9196	15.9939	0.11235						TRUE	25636.9	TRUE	3	9	Inconclusive		0.991963	83.3845
44	D8	FALSE	a549-2	S100A6	UNKNOWN	SYBR	None							15.9391	15.9939	0.11235						TRUE	25636.9	TRUE	3	9	Inconclusive		0.991322	83.2221
45	D9	FALSE	a549-2	S100A6	UNKNOWN	SYBR	None							16.1232	15.9939	0.11235						TRUE	25636.9	TRUE	3	10	Inconclusive		0.987215	83.3845
52	E4	FALSE	HBE-1	S100A6	UNKNOWN	SYBR	None							17.0137	16.9167	0.0850207						TRUE	25636.9	TRUE	3	7	Inconclusive		0.987928	83.2221
53	E5	FALSE	HBE-1	S100A6	UNKNOWN	SYBR	None							16.8809	16.9167	0.0850207						TRUE	25636.9	TRUE	3	8	Inconclusive		0.991379	83.2221
54	E6	FALSE	HBE-1	S100A6	UNKNOWN	SYBR	None							16.8554	16.9167	0.0850207						TRUE	25636.9	TRUE	3	9	Inconclusive		0.987854	83.3845
55	E7	FALSE	A549-3	S100A6	UNKNOWN	SYBR	None							15.6992	15.8071	0.11094						TRUE	25636.9	TRUE	3	8	Inconclusive		0.985698	83.2221
56	E8	FALSE	A549-3	S100A6	UNKNOWN	SYBR	None							15.9209	15.8071	0.11094						TRUE	25636.9	TRUE	3	8	Inconclusive		0.993042	83.2221
57	E9	FALSE	A549-3	S100A6	UNKNOWN	SYBR	None							15.8011	15.8071	0.11094						TRUE	25636.9	TRUE	3	8	Inconclusive		0.983517	83.3845
64	F4	FALSE	HBE-2	S100A6	UNKNOWN	SYBR	None							16.7033	16.5119	0.216216						TRUE	25636.9	TRUE	3	7	Inconclusive		0.989184	83.3845
65	F5	FALSE	HBE-2	S100A6	UNKNOWN	SYBR	None							16.2774	16.5119	0.216216						TRUE	25636.9	TRUE	3	7	Inconclusive		0.988254	83.3845
66	F6	FALSE	HBE-2	S100A6	UNKNOWN	SYBR	None							16.5551	16.5119	0.216216						TRUE	25636.9	TRUE	3	7	Inconclusive		0.992409	83.2221
67	F7	FALSE	A549-4	S100A6	UNKNOWN	SYBR	None							15.9501	15.9415	0.103875						TRUE	25636.9	TRUE	3	8	Inconclusive		0.993157	83.2221
68	F8	FALSE	A549-4	S100A6	UNKNOWN	SYBR	None							16.0407	15.9415	0.103875						TRUE	25636.9	TRUE	3	8	Inconclusive		0.985532	83.2221
69	F9	FALSE	A549-4	S100A6	UNKNOWN	SYBR	None							15.8335	15.9415	0.103875						TRUE	25636.9	TRUE	3	8	Inconclusive		0.990277	83.3845
76	G4	FALSE	HBE-3	S100A6	UNKNOWN	SYBR	None							15.8348	16.018	0.296272						TRUE	25636.9	TRUE	3	7	Inconclusive		0.989452	83.2221
77	G5	FALSE	HBE-3	S100A6	UNKNOWN	SYBR	None							16.3599	16.018	0.296272						TRUE	25636.9	TRUE	3	8	Inconclusive		0.988551	83.3845
78	G6	FALSE	HBE-3	S100A6	UNKNOWN	SYBR	None							15.8595	16.018	0.296272						TRUE	25636.9	TRUE	3	8	Inconclusive		0.992788	83.3845
79	G7	FALSE	A549-5	S100A6	UNKNOWN	SYBR	None							15.6902	15.7525	0.111617						TRUE	25636.9	TRUE	3	9	Inconclusive		0.989229	83.2221
80	G8	FALSE	A549-5	S100A6	UNKNOWN	SYBR	None							15.6859	15.7525	0.111617						TRUE	25636.9	TRUE	3	7	Inconclusive		0.982701	83.2221
81	G9	FALSE	A549-5	S100A6	UNKNOWN	SYBR	None							15.8814	15.7525	0.111617						TRUE	25636.9	TRUE	3	9	Inconclusive		0.986162	83.3845
88	H4	FALSE	HBE-4	S100A6	UNKNOWN	SYBR	None							16.0625	16.1482	0.188036						TRUE	25636.9	TRUE	3	7	Inconclusive		0.977388	83.3845
89	H5	FALSE	HBE-4	S100A6	UNKNOWN	SYBR	None							16.0183	16.1482	0.188036						TRUE	25636.9	TRUE	3	7	Inconclusive		0.984694	83.3845
90	H6	FALSE	HBE-4	S100A6	UNKNOWN	SYBR	None							16.3638	16.1482	0.188036						TRUE	25636.9	TRUE	3	8	Inconclusive		0.990396	83.3845
91	H7	FALSE	A549-6	S100A6	UNKNOWN	SYBR	None							16.0976	16.0421	0.148659						TRUE	25636.9	TRUE	3	9	Inconclusive		0.981629	83.2221
92	H8	FALSE	A549-6	S100A6	UNKNOWN	SYBR	None							15.8736	16.0421	0.148659						TRUE	25636.9	TRUE	3	7	Inconclusive		0.984579	83.2221
93	H9	FALSE	A549-6	S100A6	UNKNOWN	SYBR	None							16.1549	16.0421	0.148659						TRUE	25636.9	TRUE	3	7	Inconclusive		0.98208	83.3845

## Sheet: KDM2B
Block Type	96-Well 0.2-mL Block
Calibration Background is expired	Yes
Calibration Background performed on	04-03-2018
Calibration Pure Dye ABY is expired	Yes
Calibration Pure Dye ABY performed on	04-03-2018
Calibration Pure Dye FAM is expired	Yes
Calibration Pure Dye FAM performed on	04-03-2018
Calibration Pure Dye JUN is expired	Yes
Calibration Pure Dye JUN performed on	04-03-2018
Calibration Pure Dye NED is expired	Yes
Calibration Pure Dye NED performed on	04-03-2018
Calibration Pure Dye ROX is expired	Yes
Calibration Pure Dye ROX performed on	04-03-2018
Calibration Pure Dye SYBR is expired	Yes
Calibration Pure Dye SYBR performed on	04-03-2018
Calibration Pure Dye TAMRA is expired	Yes
Calibration Pure Dye TAMRA performed on	04-03-2018
Calibration Pure Dye VIC is expired	Yes
Calibration Pure Dye VIC performed on	04-03-2018
Calibration ROI is expired	Yes
Calibration ROI performed on	04-03-2018
Calibration Uniformity is expired	Yes
Calibration Uniformity performed on	04-03-2018
Chemistry	SYBR_GREEN
Date Created	2021-04-21 19:21:09 PM CST
Experiment Barcode
Experiment Comment
Experiment File Name	D:\Real Time qPCR\MENGZIYU\21-4-21-PLATE2.eds
Experiment Name	21-4-21-PLATE2
Experiment Run End Time	2021-04-21 18:42:13 PM CST
Experiment Type	Comparative Cт (ΔΔCт)
Instrument Name	272322414
Instrument Serial Number	272322414
Instrument Type	QuantStudio™ 3 System
Passive Reference
Post-read Stage/Step
Pre-read Stage/Step
Quantification Cycle Method	Ct
Signal Smoothing On	true
Stage where Melt Analysis is performed	Stage3
Stage/ Cycle where Ct Analysis is performed	Stage2, Step3
User Name
Well	Well Position	Omit	Sample Name	Target Name	Task	Reporter	Quencher	Quantity	Quantity Mean	Quantity SD	RQ	RQ Min	RQ Max	CT	Ct Mean	Ct SD	Delta Ct	Delta Ct Mean	Delta Ct SD	Delta Ct SE	Delta Delta Ct	Automatic Ct Threshold	Ct Threshold	Automatic Baseline	Baseline Start	Baseline End	Amp Status	Comments	Cq Conf	Tm1	Tm2	Tm3	Tm4
1	A1	FALSE	HBE-1	KDM2B	UNKNOWN	SYBR	None				5.36317	4.53795	6.33844	23.9413	23.8674	0.124029		8.95077	0.150372	0.0868171	-2.42308	TRUE	27848.8	TRUE	3	14	Amp		0.986772	81.5983
2	A2	FALSE	HBE-1	KDM2B	UNKNOWN	SYBR	None				5.36317	4.53795	6.33844	23.9368	23.8674	0.124029		8.95077	0.150372	0.0868171	-2.42308	TRUE	27848.8	TRUE	3	14	Amp		0.986924	81.4359
3	A3	FALSE	HBE-1	KDM2B	UNKNOWN	SYBR	None				5.36317	4.53795	6.33844	23.7242	23.8674	0.124029		8.95077	0.150372	0.0868171	-2.42308	TRUE	27848.8	TRUE	3	14	Amp		0.992286	81.4359
4	A4	FALSE	A549-3	KDM2B	UNKNOWN	SYBR	None				1	0.632678	1.58058	26.9053	27.1809	0.396801		11.3739	0.412018	0.237879	0	TRUE	27848.8	TRUE	3	17	Amp		0.987672	81.4359
5	A5	FALSE	A549-3	KDM2B	UNKNOWN	SYBR	None				1	0.632678	1.58058	27.0017	27.1809	0.396801		11.3739	0.412018	0.237879	0	TRUE	27848.8	TRUE	3	17	Amp		0.987358	81.2735
6	A6	FALSE	A549-3	KDM2B	UNKNOWN	SYBR	None				1	0.632678	1.58058	27.6357	27.1809	0.396801		11.3739	0.412018	0.237879	0	TRUE	27848.8	TRUE	3	20	Amp		0.987297	81.2735
13	B1	FALSE	HBE-2	KDM2B	UNKNOWN	SYBR	None				4.31194	3.26824	5.68893	23.9052	23.7775	0.124349		9.26552	0.249423	0.144005	-2.10834	TRUE	27848.8	TRUE	3	17	Amp		0.991071	81.2735
14	B2	FALSE	HBE-2	KDM2B	UNKNOWN	SYBR	None				4.31194	3.26824	5.68893	23.6568	23.7775	0.124349		9.26552	0.249423	0.144005	-2.10834	TRUE	27848.8	TRUE	3	14	Amp		0.990367	81.2735
15	B3	FALSE	HBE-2	KDM2B	UNKNOWN	SYBR	None				4.31194	3.26824	5.68893	23.7704	23.7775	0.124349		9.26552	0.249423	0.144005	-2.10834	TRUE	27848.8	TRUE	3	17	Amp		0.990295	81.2735
16	B4	FALSE	A549-4	KDM2B	UNKNOWN	SYBR	None				1.6001	1.17655	2.17613	26.3829	26.6371	0.256501		10.6957	0.276736	0.159774	-0.678164	TRUE	27848.8	TRUE	3	17	Amp		0.990588	81.2735
17	B5	FALSE	A549-4	KDM2B	UNKNOWN	SYBR	None				1.6001	1.17655	2.17613	26.6328	26.6371	0.256501		10.6957	0.276736	0.159774	-0.678164	TRUE	27848.8	TRUE	3	16	Amp		0.991397	81.2735
18	B6	FALSE	A549-4	KDM2B	UNKNOWN	SYBR	None				1.6001	1.17655	2.17613	26.8958	26.6371	0.256501		10.6957	0.276736	0.159774	-0.678164	TRUE	27848.8	TRUE	3	18	Amp		0.991919	81.2735
25	C1	FALSE	HBE-3	KDM2B	UNKNOWN	SYBR	None				6.08536	4.16382	8.89366	23.7759	23.7866	0.169861		8.76851	0.341511	0.197171	-2.60534	TRUE	27848.8	TRUE	3	17	Amp		0.977404	81.1111
26	C2	FALSE	HBE-3	KDM2B	UNKNOWN	SYBR	None				6.08536	4.16382	8.89366	23.9615	23.7866	0.169861		8.76851	0.341511	0.197171	-2.60534	TRUE	27848.8	TRUE	3	18	Amp		0.993607	80.9487
27	C3	FALSE	HBE-3	KDM2B	UNKNOWN	SYBR	None				6.08536	4.16382	8.89366	23.6223	23.7866	0.169861		8.76851	0.341511	0.197171	-2.60534	TRUE	27848.8	TRUE	3	14	Amp		0.988939	81.2735
28	C4	FALSE	A549-5	KDM2B	UNKNOWN	SYBR	None				1.67628	1.34636	2.08705	26.5648	26.3811	0.162643		10.6286	0.197259	0.113888	-0.745263	TRUE	27848.8	TRUE	3	18	Amp		0.989978	81.2735
29	C5	FALSE	A549-5	KDM2B	UNKNOWN	SYBR	None				1.67628	1.34636	2.08705	26.2556	26.3811	0.162643		10.6286	0.197259	0.113888	-0.745263	TRUE	27848.8	TRUE	3	18	Amp		0.990831	81.1111
30	C6	FALSE	A549-5	KDM2B	UNKNOWN	SYBR	None				1.67628	1.34636	2.08705	26.3228	26.3811	0.162643		10.6286	0.197259	0.113888	-0.745263	TRUE	27848.8	TRUE	3	18	Amp		0.989181	81.2735
37	D1	FALSE	HBE-4	KDM2B	UNKNOWN	SYBR	None				6.27663	4.53815	8.68108	24.0514	23.8721	0.223246		8.72386	0.291884	0.168519	-2.64999	TRUE	27848.8	TRUE	3	15	Amp		0.986594	80.7863
38	D2	FALSE	HBE-4	KDM2B	UNKNOWN	SYBR	None				6.27663	4.53815	8.68108	23.622	23.8721	0.223246		8.72386	0.291884	0.168519	-2.64999	TRUE	27848.8	TRUE	3	14	Amp		0.990881	80.7863
39	D3	FALSE	HBE-4	KDM2B	UNKNOWN	SYBR	None				6.27663	4.53815	8.68108	23.9427	23.8721	0.223246		8.72386	0.291884	0.168519	-2.64999	TRUE	27848.8	TRUE	3	16	Amp		0.988307	81.1111
40	D4	FALSE	A549-6	KDM2B	UNKNOWN	SYBR	None				3.08269	2.08875	4.54961	26.1307	25.7917	0.317211		9.74966	0.350317	0.202256	-1.62419	TRUE	27848.8	TRUE	3	16	Amp		0.99052	81.1111
41	D5	FALSE	A549-6	KDM2B	UNKNOWN	SYBR	None				3.08269	2.08875	4.54961	25.7424	25.7917	0.317211		9.74966	0.350317	0.202256	-1.62419	TRUE	27848.8	TRUE	3	16	Amp		0.991529	81.1111
42	D6	FALSE	A549-6	KDM2B	UNKNOWN	SYBR	None				3.08269	2.08875	4.54961	25.502	25.7917	0.317211		9.74966	0.350317	0.202256	-1.62419	TRUE	27848.8	TRUE	3	15	Amp		0.990656	81.1111
49	E1	FALSE	HBE-5	KDM2B	UNKNOWN	SYBR	None				6.28725	4.9567	7.97495	24.0044	23.8221	0.160193		8.72143	0.214006	0.123556	-2.65243	TRUE	27848.8	TRUE	3	15	Amp		0.983083	80.6239
50	E2	FALSE	HBE-5	KDM2B	UNKNOWN	SYBR	None				6.28725	4.9567	7.97495	23.7039	23.8221	0.160193		8.72143	0.214006	0.123556	-2.65243	TRUE	27848.8	TRUE	3	16	Amp		0.986601	80.6239
51	E3	FALSE	HBE-5	KDM2B	UNKNOWN	SYBR	None				6.28725	4.9567	7.97495	23.7579	23.8221	0.160193		8.72143	0.214006	0.123556	-2.65243	TRUE	27848.8	TRUE	3	16	Amp		0.992413	81.1111
61	F1	FALSE	HBE-6	KDM2B	UNKNOWN	SYBR	None				5.79486	4.26786	7.86821	24.0485	23.9318	0.10149		8.83908	0.275275	0.15893	-2.53477	TRUE	27848.8	TRUE	3	17	Amp		0.981208	80.6239
62	F2	FALSE	HBE-6	KDM2B	UNKNOWN	SYBR	None				5.79486	4.26786	7.86821	23.8647	23.9318	0.10149		8.83908	0.275275	0.15893	-2.53477	TRUE	27848.8	TRUE	3	17	Amp		0.985617	80.4616
63	F3	FALSE	HBE-6	KDM2B	UNKNOWN	SYBR	None				5.79486	4.26786	7.86821	23.8821	23.9318	0.10149		8.83908	0.275275	0.15893	-2.53477	TRUE	27848.8	TRUE	3	15	Amp		0.992232	81.1111
73	G1	FALSE	A549-1	KDM2B	UNKNOWN	SYBR	None				1.27009	0.979392	1.64707	26.9879	26.9368	0.224787		11.0289	0.233921	0.135054	-0.344928	TRUE	27848.8	TRUE	3	20	Amp		0.991318	80.4616
74	G2	FALSE	A549-1	KDM2B	UNKNOWN	SYBR	None				1.27009	0.979392	1.64707	26.6908	26.9368	0.224787		11.0289	0.233921	0.135054	-0.344928	TRUE	27848.8	TRUE	3	18	Amp		0.987174	80.4616
75	G3	FALSE	A549-1	KDM2B	UNKNOWN	SYBR	None				1.27009	0.979392	1.64707	27.1316	26.9368	0.224787		11.0289	0.233921	0.135054	-0.344928	TRUE	27848.8	TRUE	3	17	Amp		0.987493	81.1111
85	H1	FALSE	a549-2	KDM2B	UNKNOWN	SYBR	None				1.51162	1.24443	1.83619	26.8878	26.7717	0.134249		10.7778	0.175058	0.10107	-0.596098	TRUE	27848.8	TRUE	3	17	Amp		0.986005	80.4616
86	H2	FALSE	a549-2	KDM2B	UNKNOWN	SYBR	None				1.51162	1.24443	1.83619	26.8027	26.7717	0.134249		10.7778	0.175058	0.10107	-0.596098	TRUE	27848.8	TRUE	3	19	Amp		0.96948	80.2992
87	H3	FALSE	a549-2	KDM2B	UNKNOWN	SYBR	None				1.51162	1.24443	1.83619	26.6247	26.7717	0.134249		10.7778	0.175058	0.10107	-0.596098	TRUE	27848.8	TRUE	3	16	Amp		0.985439	80.9487

## Sheet: NEB CBFA2T2
Block Type	96-Well 0.2-mL Block
Calibration Background is expired	Yes
Calibration Background performed on	04-03-2018
Calibration Pure Dye ABY is expired	Yes
Calibration Pure Dye ABY performed on	04-03-2018
Calibration Pure Dye FAM is expired	Yes
Calibration Pure Dye FAM performed on	04-03-2018
Calibration Pure Dye JUN is expired	Yes
Calibration Pure Dye JUN performed on	04-03-2018
Calibration Pure Dye NED is expired	Yes
Calibration Pure Dye NED performed on	04-03-2018
Calibration Pure Dye ROX is expired	Yes
Calibration Pure Dye ROX performed on	04-03-2018
Calibration Pure Dye SYBR is expired	Yes
Calibration Pure Dye SYBR performed on	04-03-2018
Calibration Pure Dye TAMRA is expired	Yes
Calibration Pure Dye TAMRA performed on	04-03-2018
Calibration Pure Dye VIC is expired	Yes
Calibration Pure Dye VIC performed on	04-03-2018
Calibration ROI is expired	Yes
Calibration ROI performed on	04-03-2018
Calibration Uniformity is expired	Yes
Calibration Uniformity performed on	04-03-2018
Chemistry	SYBR_GREEN
Date Created	2021-04-22 11:50:43 AM CST
Experiment Barcode
Experiment Comment
Experiment File Name	D:\Real Time qPCR\MENGZIYU\21-4-22.eds
Experiment Name	21-4-22
Experiment Run End Time	2021-04-22 11:50:12 AM CST
Experiment Type	Comparative Cт (ΔΔCт)
Instrument Name	272322414
Instrument Serial Number	272322414
Instrument Type	QuantStudio™ 3 System
Passive Reference
Post-read Stage/Step
Pre-read Stage/Step
Quantification Cycle Method	Ct
Signal Smoothing On	true
Stage where Melt Analysis is performed	Stage3
Stage/ Cycle where Ct Analysis is performed	Stage2, Step3
User Name
Well	Well Position	Omit	Sample Name	Target Name	Task	Reporter	Quencher	Quantity	Quantity Mean	Quantity SD	RQ	RQ Min	RQ Max	CT	Ct Mean	Ct SD	Delta Ct	Delta Ct Mean	Delta Ct SD	Delta Ct SE	Delta Delta Ct	Automatic Ct Threshold	Ct Threshold	Automatic Baseline	Baseline Start	Baseline End	Amp Status	Comments	Cq Conf	OUTLIERRG	Tm1	Tm2	Tm3
1	A1	FALSE	HBE-1	NEB	UNKNOWN	SYBR	None				0.781249	0.572279	1.06653	18.4576	18.4509	0.0753959		-5.64748	0.280143	0.161741	0.356146	TRUE	13213.5	TRUE	3	13	Amp		0.98903	N	88.2788
2	A2	FALSE	HBE-1	NEB	UNKNOWN	SYBR	None				0.781249	0.572279	1.06653	18.5226	18.4509	0.0753959		-5.64748	0.280143	0.161741	0.356146	TRUE	13213.5	TRUE	3	13	Amp		0.98826	N	88.1163
3	A3	FALSE	HBE-1	NEB	UNKNOWN	SYBR	None				0.781249	0.572279	1.06653	18.3723	18.4509	0.0753959		-5.64748	0.280143	0.161741	0.356146	TRUE	13213.5	TRUE	3	11	Amp		0.989839	N	88.1163
4	A4	FALSE	A549-3	NEB	UNKNOWN	SYBR	None				1.03254	0.863904	1.2341	20.0839	19.935	0.137679		-6.04983	0.160486	0.0926569	-0.0461992	TRUE	13213.5	TRUE	3	10	Amp		0.991481	N	88.1163
5	A5	FALSE	A549-3	NEB	UNKNOWN	SYBR	None				1.03254	0.863904	1.2341	19.8124	19.935	0.137679		-6.04983	0.160486	0.0926569	-0.0461992	TRUE	13213.5	TRUE	3	11	Amp		0.992108	N	88.1163
6	A6	FALSE	A549-3	NEB	UNKNOWN	SYBR	None				1.03254	0.863904	1.2341	19.9086	19.935	0.137679		-6.04983	0.160486	0.0926569	-0.0461992	TRUE	13213.5	TRUE	3	10	Amp		0.99394	N	88.1163
7	A7	FALSE	HBE-5	CBFA2T2	UNKNOWN	SYBR	None							23.8819	23.5179	0.335311						TRUE	25581.3	TRUE	3	19	Amp		0.989524	N	85.5161
8	A8	FALSE	HBE-5	CBFA2T2	UNKNOWN	SYBR	None							23.4501	23.5179	0.335311						TRUE	25581.3	TRUE	3	15	Amp		0.991067	N	85.5161
9	A9	FALSE	HBE-5	CBFA2T2	UNKNOWN	SYBR	None							23.2216	23.5179	0.335311						TRUE	25581.3	TRUE	3	15	Amp		0.988999	N	85.6786
13	B1	FALSE	HBE-2	NEB	UNKNOWN	SYBR	None				0.82158	0.600826	1.12344	18.2262	18.22	0.160727		-5.7201	0.281633	0.162601	0.283527	TRUE	13213.5	TRUE	3	12	Amp		0.994261	N	87.9538
14	B2	FALSE	HBE-2	NEB	UNKNOWN	SYBR	None				0.82158	0.600826	1.12344	18.0564	18.22	0.160727		-5.7201	0.281633	0.162601	0.283527	TRUE	13213.5	TRUE	3	11	Amp		0.982771	N	87.9538
15	B3	FALSE	HBE-2	NEB	UNKNOWN	SYBR	None				0.82158	0.600826	1.12344	18.3776	18.22	0.160727		-5.7201	0.281633	0.162601	0.283527	TRUE	13213.5	TRUE	3	12	Amp		0.990805	N	87.9538
16	B4	FALSE	A549-4	NEB	UNKNOWN	SYBR	None				1.12795	0.973628	1.30674	18.9165	19.0015	0.122875		-6.17734	0.132419	0.0764524	-0.173709	TRUE	13213.5	TRUE	3	11	Amp		0.994681	N	88.1163
17	B5	FALSE	A549-4	NEB	UNKNOWN	SYBR	None				1.12795	0.973628	1.30674	18.9455	19.0015	0.122875		-6.17734	0.132419	0.0764524	-0.173709	TRUE	13213.5	TRUE	3	12	Amp		0.989286	N	88.1163
18	B6	FALSE	A549-4	NEB	UNKNOWN	SYBR	None				1.12795	0.973628	1.30674	19.1424	19.0015	0.122875		-6.17734	0.132419	0.0764524	-0.173709	TRUE	13213.5	TRUE	3	10	Amp		0.991897	N	88.1163
19	B7	FALSE	HBE-6	CBFA2T2	UNKNOWN	SYBR	None							17.2697	17.0344	0.214334						TRUE	25581.3	TRUE	3	17	Amp		0.990119	N	85.3535
20	B8	FALSE	HBE-6	CBFA2T2	UNKNOWN	SYBR	None							16.983	17.0344	0.214334						TRUE	25581.3	TRUE	3	14	Amp		0.991424	N	85.3535
21	B9	FALSE	HBE-6	CBFA2T2	UNKNOWN	SYBR	None							16.8504	17.0344	0.214334						TRUE	25581.3	TRUE	3	18	Amp		0.994232	N	85.5161
25	C1	FALSE	HBE-3	NEB	UNKNOWN	SYBR	None				0.758389	0.502214	1.14524	18.457	18.3428	0.220896		-5.60464	0.370956	0.214172	0.398991	TRUE	13213.5	TRUE	3	13	Amp		0.992199	N	87.6288
26	C2	FALSE	HBE-3	NEB	UNKNOWN	SYBR	None				0.758389	0.502214	1.14524	18.4833	18.3428	0.220896		-5.60464	0.370956	0.214172	0.398991	TRUE	13213.5	TRUE	3	13	Amp		0.946879	N	87.6288
27	C3	FALSE	HBE-3	NEB	UNKNOWN	SYBR	None				0.758389	0.502214	1.14524	18.0882	18.3428	0.220896		-5.60464	0.370956	0.214172	0.398991	TRUE	13213.5	TRUE	3	10	Amp		0.990004	N	87.9538
28	C4	FALSE	A549-5	NEB	UNKNOWN	SYBR	None				1.8124	1.41339	2.32406	19.4998	19.3782	0.114067		-6.86153	0.223798	0.12921	-0.857902	TRUE	13213.5	TRUE	3	11	Amp		0.983891	N	87.9538
29	C5	FALSE	A549-5	NEB	UNKNOWN	SYBR	None				1.8124	1.41339	2.32406	19.2736	19.3782	0.114067		-6.86153	0.223798	0.12921	-0.857902	TRUE	13213.5	TRUE	3	10	Amp		0.989731	N	87.9538
30	C6	FALSE	A549-5	NEB	UNKNOWN	SYBR	None				1.8124	1.41339	2.32406	19.3611	19.3782	0.114067		-6.86153	0.223798	0.12921	-0.857902	TRUE	13213.5	TRUE	3	11	Amp		0.981644	N	87.9538
31	C7	FALSE	A549-1	CBFA2T2	UNKNOWN	SYBR	None							23.9782	23.9779	0.0204302						TRUE	25581.3	TRUE	3	16	Amp		0.993736	N	85.3535
32	C8	FALSE	A549-1	CBFA2T2	UNKNOWN	SYBR	None							23.9574	23.9779	0.0204302						TRUE	25581.3	TRUE	3	17	Amp		0.993036	N	85.3535
33	C9	FALSE	A549-1	CBFA2T2	UNKNOWN	SYBR	None							23.9982	23.9779	0.0204302						TRUE	25581.3	TRUE	3	16	Amp		0.993623	N	85.5161
37	D1	FALSE	HBE-4	NEB	UNKNOWN	SYBR	None				0.796034	0.659836	0.960344	18.7491	18.6283	0.114163		-5.67453	0.168886	0.0975065	0.329098	TRUE	13213.5	TRUE	3	11	Amp		0.994613	N	87.4662
38	D2	FALSE	HBE-4	NEB	UNKNOWN	SYBR	None				0.796034	0.659836	0.960344	18.5222	18.6283	0.114163		-5.67453	0.168886	0.0975065	0.329098	TRUE	13213.5	TRUE	3	11	Amp		0.981563	N	87.3037
39	D3	FALSE	HBE-4	NEB	UNKNOWN	SYBR	None				0.796034	0.659836	0.960344	18.6136	18.6283	0.114163		-5.67453	0.168886	0.0975065	0.329098	TRUE	13213.5	TRUE	3	12	Amp		0.993049	N	87.7913
40	D4	FALSE	A549-6	NEB	UNKNOWN	SYBR	None				1.56419	1.39806	1.75006	19.4556	19.3934	0.0558486		-6.64904	0.101056	0.0583449	-0.645414	TRUE	13213.5	TRUE	3	11	Amp		0.990294	N	87.7913
41	D5	FALSE	A549-6	NEB	UNKNOWN	SYBR	None				1.56419	1.39806	1.75006	19.3476	19.3934	0.0558486		-6.64904	0.101056	0.0583449	-0.645414	TRUE	13213.5	TRUE	3	10	Amp		0.989983	N	87.7913
42	D6	FALSE	A549-6	NEB	UNKNOWN	SYBR	None				1.56419	1.39806	1.75006	19.3769	19.3934	0.0558486		-6.64904	0.101056	0.0583449	-0.645414	TRUE	13213.5	TRUE	3	10	Amp		0.991482	N	87.7913
43	D7	FALSE	A549-2	CBFA2T2	UNKNOWN	SYBR	None							23.9016	24.1183	0.28259						TRUE	25581.3	TRUE	3	16	Amp		0.992561	N	85.191
44	D8	FALSE	A549-2	CBFA2T2	UNKNOWN	SYBR	None							24.4379	24.1183	0.28259						TRUE	25581.3	TRUE	3	15	Amp		0.99007	N	85.191
45	D9	FALSE	A549-2	CBFA2T2	UNKNOWN	SYBR	None							24.0155	24.1183	0.28259						TRUE	25581.3	TRUE	3	15	Amp		0.990616	N	85.3535
49	E1	FALSE	HBE-5	NEB	UNKNOWN	SYBR	None				1	0.66155	1.5116	18.6973	18.5143	0.160757		-6.00363	0.371855	0.214691	0	TRUE	13213.5	TRUE	3	12	Amp		0.990481	N	87.1412
50	E2	FALSE	HBE-5	NEB	UNKNOWN	SYBR	None				1	0.66155	1.5116	18.4497	18.5143	0.160757		-6.00363	0.371855	0.214691	0	TRUE	13213.5	TRUE	3	12	Amp		0.993425	N	87.1412
51	E3	FALSE	HBE-5	NEB	UNKNOWN	SYBR	None				1	0.66155	1.5116	18.3958	18.5143	0.160757		-6.00363	0.371855	0.214691	0	TRUE	13213.5	TRUE	3	12	Amp		0.994792	N	87.7913
52	E4	FALSE	HBE-1	CBFA2T2	UNKNOWN	SYBR	None							23.4013	23.0983	0.269807						TRUE	25581.3	TRUE	3	14	Amp		0.990275	N	85.191
53	E5	FALSE	HBE-1	CBFA2T2	UNKNOWN	SYBR	None							23.0098	23.0983	0.269807						TRUE	25581.3	TRUE	3	17	Amp		0.990146	N	85.191
54	E6	FALSE	HBE-1	CBFA2T2	UNKNOWN	SYBR	None							22.8839	23.0983	0.269807						TRUE	25581.3	TRUE	3	17	Amp		0.991357	N	85.191
55	E7	FALSE	A549-3	CBFA2T2	UNKNOWN	SYBR	None							23.9674	23.9848	0.0824639						TRUE	25581.3	TRUE	3	15	Amp		0.993826	N	85.191
56	E8	FALSE	A549-3	CBFA2T2	UNKNOWN	SYBR	None							24.0746	23.9848	0.0824639						TRUE	25581.3	TRUE	3	16	Amp		0.986643	N	85.191
57	E9	FALSE	A549-3	CBFA2T2	UNKNOWN	SYBR	None							23.9124	23.9848	0.0824639						TRUE	25581.3	TRUE	3	15	Amp		0.98603	N	85.3535
61	F1	FALSE	HBE-6	NEB	UNKNOWN	SYBR	None							12.6418	12.6882	0.482943						TRUE	13213.5	TRUE	3	13	Amp		0.989065	N	86.9787
62	F2	FALSE	HBE-6	NEB	UNKNOWN	SYBR	None							13.1927	12.6882	0.482943						TRUE	13213.5	TRUE	3	12	Amp		0.977846	N	86.8162
63	F3	FALSE	HBE-6	NEB	UNKNOWN	SYBR	None							12.2301	12.6882	0.482943						TRUE	13213.5	TRUE	3	10	Amp		0.991852	N	87.7913
64	F4	FALSE	HBE-2	CBFA2T2	UNKNOWN	SYBR	None							22.6982	22.4401	0.231266						TRUE	25581.3	TRUE	3	17	Amp		0.989042	N	85.191
65	F5	FALSE	HBE-2	CBFA2T2	UNKNOWN	SYBR	None							22.3716	22.4401	0.231266						TRUE	25581.3	TRUE	3	18	Amp		0.993514	N	85.3535
66	F6	FALSE	HBE-2	CBFA2T2	UNKNOWN	SYBR	None							22.2516	22.4401	0.231266						TRUE	25581.3	TRUE	3	15	Amp		0.993639	N	85.3535
67	F7	FALSE	A549-4	CBFA2T2	UNKNOWN	SYBR	None							24.123	24.1788	0.0493625						TRUE	25581.3	TRUE	3	13	Amp		0.990163	N	85.191
68	F8	FALSE	A549-4	CBFA2T2	UNKNOWN	SYBR	None							24.1967	24.1788	0.0493625						TRUE	25581.3	TRUE	3	15	Amp		0.988436	N	85.191
69	F9	FALSE	A549-4	CBFA2T2	UNKNOWN	SYBR	None							24.2167	24.1788	0.0493625						TRUE	25581.3	TRUE	3	15	Amp		0.993612	N	85.3535
73	G1	FALSE	A549-1	NEB	UNKNOWN	SYBR	None				0.935073	0.625608	1.39762	19.4797	19.0712	0.361136		-5.90678	0.361714	0.208835	0.0968494	TRUE	13213.5	TRUE	3	10	Amp		0.984299	N	86.9787
74	G2	FALSE	A549-1	NEB	UNKNOWN	SYBR	None				0.935073	0.625608	1.39762	18.9391	19.0712	0.361136		-5.90678	0.361714	0.208835	0.0968494	TRUE	13213.5	TRUE	3	11	Amp		0.982427	N	86.9787
75	G3	FALSE	A549-1	NEB	UNKNOWN	SYBR	None				0.935073	0.625608	1.39762	18.7946	19.0712	0.361136		-5.90678	0.361714	0.208835	0.0968494	TRUE	13213.5	TRUE	3	11	Amp		0.985315	N	87.7913
76	G4	FALSE	HBE-3	CBFA2T2	UNKNOWN	SYBR	None							23.1199	22.9475	0.298016						TRUE	25581.3	TRUE	3	18	Amp		0.990906	N	85.191
77	G5	FALSE	HBE-3	CBFA2T2	UNKNOWN	SYBR	None							23.1191	22.9475	0.298016						TRUE	25581.3	TRUE	3	17	Amp		0.988707	N	85.3535
78	G6	FALSE	HBE-3	CBFA2T2	UNKNOWN	SYBR	None							22.6033	22.9475	0.298016						TRUE	25581.3	TRUE	3	14	Amp		0.990848	Y	85.3535
79	G7	FALSE	A549-5	CBFA2T2	UNKNOWN	SYBR	None							24.0456	24.2397	0.192546						TRUE	25581.3	TRUE	3	14	Amp		0.986894	N	85.191
80	G8	FALSE	A549-5	CBFA2T2	UNKNOWN	SYBR	None							24.2429	24.2397	0.192546						TRUE	25581.3	TRUE	3	17	Amp		0.990487	N	85.191
81	G9	FALSE	A549-5	CBFA2T2	UNKNOWN	SYBR	None							24.4307	24.2397	0.192546						TRUE	25581.3	TRUE	3	17	Amp		0.989581	N	85.3535
85	H1	FALSE	A549-2	NEB	UNKNOWN	SYBR	None				0.84874	0.593615	1.21351	19.4299	19.3513	0.153884		-5.76702	0.321772	0.185775	0.236606	TRUE	13213.5	TRUE	3	12	Amp		0.991757	N	86.9787
86	H2	FALSE	A549-2	NEB	UNKNOWN	SYBR	None				0.84874	0.593615	1.21351	19.174	19.3513	0.153884		-5.76702	0.321772	0.185775	0.236606	TRUE	13213.5	TRUE	3	12	Amp		0.985559	N	86.9787
87	H3	FALSE	A549-2	NEB	UNKNOWN	SYBR	None				0.84874	0.593615	1.21351	19.45	19.3513	0.153884		-5.76702	0.321772	0.185775	0.236606	TRUE	13213.5	TRUE	3	13	Amp		0.990672	N	87.7913
88	H4	FALSE	HBE-4	CBFA2T2	UNKNOWN	SYBR	None							23.4458	23.3028	0.124456						TRUE	25581.3	TRUE	3	15	Amp		0.980703	N	85.3535
89	H5	FALSE	HBE-4	CBFA2T2	UNKNOWN	SYBR	None							23.2186	23.3028	0.124456						TRUE	25581.3	TRUE	3	13	Amp		0.988639	N	85.3535
90	H6	FALSE	HBE-4	CBFA2T2	UNKNOWN	SYBR	None							23.2441	23.3028	0.124456						TRUE	25581.3	TRUE	3	15	Amp		0.98977	N	85.3535
91	H7	FALSE	A549-6	CBFA2T2	UNKNOWN	SYBR	None							24.0013	24.0424	0.0842219						TRUE	25581.3	TRUE	3	15	Amp		0.982694	N	85.191
92	H8	FALSE	A549-6	CBFA2T2	UNKNOWN	SYBR	None							24.1393	24.0424	0.0842219						TRUE	25581.3	TRUE	3	15	Amp		0.980476	N	85.191
93	H9	FALSE	A549-6	CBFA2T2	UNKNOWN	SYBR	None							23.9866	24.0424	0.0842219						TRUE	25581.3	TRUE	3	17	Amp		0.990095	N	85.3535

## Sheet: b-actin ADORA2B (H1299)
Block Type	96-Well 0.2-mL Block
Calibration Background is expired	Yes
Calibration Background performed on	04-03-2018
Calibration Pure Dye ABY is expired	Yes
Calibration Pure Dye ABY performed on	04-03-2018
Calibration Pure Dye FAM is expired	Yes
Calibration Pure Dye FAM performed on	04-03-2018
Calibration Pure Dye JUN is expired	Yes
Calibration Pure Dye JUN performed on	04-03-2018
Calibration Pure Dye NED is expired	Yes
Calibration Pure Dye NED performed on	04-03-2018
Calibration Pure Dye ROX is expired	Yes
Calibration Pure Dye ROX performed on	04-03-2018
Calibration Pure Dye SYBR is expired	Yes
Calibration Pure Dye SYBR performed on	04-03-2018
Calibration Pure Dye TAMRA is expired	Yes
Calibration Pure Dye TAMRA performed on	04-03-2018
Calibration Pure Dye VIC is expired	Yes
Calibration Pure Dye VIC performed on	04-03-2018
Calibration ROI is expired	Yes
Calibration ROI performed on	04-03-2018
Calibration Uniformity is expired	Yes
Calibration Uniformity performed on	04-03-2018
Chemistry	SYBR_GREEN
Date Created	2021-05-15 15:41:24 PM CST
Experiment Barcode
Experiment Comment
Experiment File Name	D:\Real Time qPCR\MENGZIYU\21-5-14.eds
Experiment Name	21-5-14
Experiment Run End Time	2021-05-15 15:32:18 PM CST
Experiment Type	Comparative Cт (ΔΔCт)
Instrument Name	272322414
Instrument Serial Number	272322414
Instrument Type	QuantStudio™ 3 System
Passive Reference
Post-read Stage/Step
Pre-read Stage/Step
Quantification Cycle Method	Ct
Signal Smoothing On	true
Stage where Melt Analysis is performed	Stage3
Stage/ Cycle where Ct Analysis is performed	Stage2, Step3
User Name
Well	Well Position	Omit	Sample Name	Target Name	Task	Reporter	Quencher	Quantity	Quantity Mean	Quantity SD	RQ	RQ Min	RQ Max	CT	Ct Mean	Ct SD	Delta Ct	Delta Ct Mean	Delta Ct SD	Delta Ct SE	Delta Delta Ct	Automatic Ct Threshold	Ct Threshold	Automatic Baseline	Baseline Start	Baseline End	Amp Status	Comments	Cq Conf	CQCONF	Tm1	Tm2	Tm3	Tm4
1	A1	FALSE	HBE-1	b-actin	UNKNOWN	SYBR	None				2.48922	1.88317	3.2903	14.5198	14.7498	0.19931		-9.76196	0.251111	0.144979	-1.31569	TRUE	20849.8	TRUE	3	9	Inconclusive		0.966846	N	83.3661
2	A2	FALSE	HBE-1	b-actin	UNKNOWN	SYBR	None				2.48922	1.88317	3.2903	14.8735	14.7498	0.19931		-9.76196	0.251111	0.144979	-1.31569	TRUE	20849.8	TRUE	3	9	Inconclusive		0.981046	N	83.2038
3	A3	FALSE	HBE-1	b-actin	UNKNOWN	SYBR	None				2.48922	1.88317	3.2903	14.8559	14.7498	0.19931		-9.76196	0.251111	0.144979	-1.31569	TRUE	20849.8	TRUE	3	8	Inconclusive		0.980566	N	83.0416
4	A4	FALSE	H1299-3	b-actin	UNKNOWN	SYBR	None				1	0.618253	1.61746	16.3213	16.3971	0.0662478		-8.44626	0.432776	0.249863	0	TRUE	20849.8	TRUE	3	9	Inconclusive		0.976743	N	83.0416
5	A5	FALSE	H1299-3	b-actin	UNKNOWN	SYBR	None				1	0.618253	1.61746	16.4261	16.3971	0.0662478		-8.44626	0.432776	0.249863	0	TRUE	20849.8	TRUE	3	9	Inconclusive		0.973894	N	83.0416
6	A6	FALSE	H1299-3	b-actin	UNKNOWN	SYBR	None				1	0.618253	1.61746	16.4439	16.3971	0.0662478		-8.44626	0.432776	0.249863	0	TRUE	20849.8	TRUE	3	10	Inconclusive		0.96773	N	83.0416
7	A7	FALSE	HBE-5	ADO	UNKNOWN	SYBR	None							25.1379	25.1162	0.0188234						TRUE	21193.5	TRUE	3	17	Amp		0.945488	N	86.1245
8	A8	FALSE	HBE-5	ADO	UNKNOWN	SYBR	None							25.107	25.1162	0.0188234						TRUE	21193.5	TRUE	3	18	Amp		0.969057	N	86.1245
9	A9	FALSE	HBE-5	ADO	UNKNOWN	SYBR	None							25.1038	25.1162	0.0188234						TRUE	21193.5	TRUE	3	19	Amp		0.97451	N	86.2867
13	B1	FALSE	HBE-2	b-actin	UNKNOWN	SYBR	None				2.29878	1.79242	2.94819	14.7312	14.6287	0.108305		-9.64713	0.223933	0.129288	-1.20087	TRUE	20849.8	TRUE	3	8	Inconclusive		0.981224	N	83.0416
14	B2	FALSE	HBE-2	b-actin	UNKNOWN	SYBR	None				2.29878	1.79242	2.94819	14.6396	14.6287	0.108305		-9.64713	0.223933	0.129288	-1.20087	TRUE	20849.8	TRUE	3	9	Inconclusive		0.984432	N	82.8793
15	B3	FALSE	HBE-2	b-actin	UNKNOWN	SYBR	None				2.29878	1.79242	2.94819	14.5154	14.6287	0.108305		-9.64713	0.223933	0.129288	-1.20087	TRUE	20849.8	TRUE	3	8	Inconclusive		0.977905	N	83.0416
16	B4	FALSE	H1299-4	b-actin	UNKNOWN	SYBR	None				0.950672	0.798288	1.13214	16.2573	16.3896	0.121166		-8.37328	0.157231	0.0907774	0.0729809	TRUE	20849.8	TRUE	3	10	Inconclusive		0.978799	N	82.8793
17	B5	FALSE	H1299-4	b-actin	UNKNOWN	SYBR	None				0.950672	0.798288	1.13214	16.4164	16.3896	0.121166		-8.37328	0.157231	0.0907774	0.0729809	TRUE	20849.8	TRUE	3	11	Inconclusive		0.979187	N	82.8793
18	B6	FALSE	H1299-4	b-actin	UNKNOWN	SYBR	None				0.950672	0.798288	1.13214	16.4952	16.3896	0.121166		-8.37328	0.157231	0.0907774	0.0729809	TRUE	20849.8	TRUE	3	10	Inconclusive		0.977414	N	82.8793
19	B7	FALSE	HBE-6	ADO	UNKNOWN	SYBR	None							25.2089	24.9856	0.230498						TRUE	21193.5	TRUE	3	17	Amp		0.971765	N	86.1245
20	B8	FALSE	HBE-6	ADO	UNKNOWN	SYBR	None							24.7486	24.9856	0.230498						TRUE	21193.5	TRUE	3	16	Amp		0.972696	N	86.1245
21	B9	FALSE	HBE-6	ADO	UNKNOWN	SYBR	None							24.9994	24.9856	0.230498						TRUE	21193.5	TRUE	3	17	Amp		0.943904	N	86.2867
25	C1	FALSE	HBE-3	b-actin	UNKNOWN	SYBR	None				2.71636	2.05556	3.58958	14.85	14.7772	0.234742		-9.88794	0.250871	0.14484	-1.44167	TRUE	20849.8	TRUE	3	9	Inconclusive		0.986571	N	82.7171
26	C2	FALSE	HBE-3	b-actin	UNKNOWN	SYBR	None				2.71636	2.05556	3.58958	14.9669	14.7772	0.234742		-9.88794	0.250871	0.14484	-1.44167	TRUE	20849.8	TRUE	3	10	Inconclusive		0.972322	N	82.7171
27	C3	FALSE	HBE-3	b-actin	UNKNOWN	SYBR	None				2.71636	2.05556	3.58958	14.5146	14.7772	0.234742		-9.88794	0.250871	0.14484	-1.44167	TRUE	20849.8	TRUE	3	7	Inconclusive		0.987785	N	82.8793
28	C4	FALSE	H1299-5	b-actin	UNKNOWN	SYBR	None				1.14612	0.855634	1.53521	16.3509	16.2242	0.117165		-8.64302	0.263064	0.15188	-0.196753	TRUE	20849.8	TRUE	3	10	Inconclusive		0.969923	N	82.7171
29	C5	FALSE	H1299-5	b-actin	UNKNOWN	SYBR	None				1.14612	0.855634	1.53521	16.202	16.2242	0.117165		-8.64302	0.263064	0.15188	-0.196753	TRUE	20849.8	TRUE	3	8	Inconclusive		0.966438	N	82.8793
30	C6	FALSE	H1299-5	b-actin	UNKNOWN	SYBR	None				1.14612	0.855634	1.53521	16.1197	16.2242	0.117165		-8.64302	0.263064	0.15188	-0.196753	TRUE	20849.8	TRUE	3	10	Inconclusive		0.981781	N	82.8793
31	C7	FALSE	H1299-1	ADO	UNKNOWN	SYBR	None							24.3665	24.3918	0.184218						TRUE	21193.5	TRUE	3	18	Amp		0.962924	N	85.9622
32	C8	FALSE	H1299-1	ADO	UNKNOWN	SYBR	None							24.2215	24.3918	0.184218						TRUE	21193.5	TRUE	3	18	Amp		0.963712	N	85.9622
33	C9	FALSE	H1299-1	ADO	UNKNOWN	SYBR	None							24.5873	24.3918	0.184218						TRUE	21193.5	TRUE	3	19	Amp		0.906271	N	86.1245
37	D1	FALSE	HBE-4	b-actin	UNKNOWN	SYBR	None				3.03277	1.96761	4.67457	14.9246	14.7573	0.149557		-10.0469	0.389397	0.224818	-1.60064	TRUE	20849.8	TRUE	3	7	Inconclusive		0.973239	N	82.3926
38	D2	FALSE	HBE-4	b-actin	UNKNOWN	SYBR	None				3.03277	1.96761	4.67457	14.6366	14.7573	0.149557		-10.0469	0.389397	0.224818	-1.60064	TRUE	20849.8	TRUE	3	9	Inconclusive		0.9806	N	82.3926
39	D3	FALSE	HBE-4	b-actin	UNKNOWN	SYBR	None				3.03277	1.96761	4.67457	14.7107	14.7573	0.149557		-10.0469	0.389397	0.224818	-1.60064	TRUE	20849.8	TRUE	3	8	Inconclusive		0.988335	N	82.8793
40	D4	FALSE	H1299-6	b-actin	UNKNOWN	SYBR	None				1.36815	1.10026	1.70126	16.4159	16.3008	0.177612		-8.89849	0.196121	0.11323	-0.452227	TRUE	20849.8	TRUE	3	10	Inconclusive		0.98233	N	82.7171
41	D5	FALSE	H1299-6	b-actin	UNKNOWN	SYBR	None				1.36815	1.10026	1.70126	16.3902	16.3008	0.177612		-8.89849	0.196121	0.11323	-0.452227	TRUE	20849.8	TRUE	3	11	Inconclusive		0.983241	N	82.8793
42	D6	FALSE	H1299-6	b-actin	UNKNOWN	SYBR	None				1.36815	1.10026	1.70126	16.0962	16.3008	0.177612		-8.89849	0.196121	0.11323	-0.452227	TRUE	20849.8	TRUE	3	9	Inconclusive		0.967717	N	82.7171
43	D7	FALSE	H1299-2	ADO	UNKNOWN	SYBR	None							24.2279	24.3673	0.168074						TRUE	21193.5	TRUE	3	18	Amp		0.959165	N	85.8
44	D8	FALSE	H1299-2	ADO	UNKNOWN	SYBR	None							24.32	24.3673	0.168074						TRUE	21193.5	TRUE	3	17	Amp		0.977781	N	85.8
45	D9	FALSE	H1299-2	ADO	UNKNOWN	SYBR	None							24.5539	24.3673	0.168074						TRUE	21193.5	TRUE	3	17	Amp		0.956073	N	85.9622
49	E1	FALSE	HBE-5	b-actin	UNKNOWN	SYBR	None				1.89778	1.71179	2.10397	15.8247	15.7457	0.090901		-9.37058	0.0928295	0.0535951	-0.924312	TRUE	20849.8	TRUE	3	9	Inconclusive		0.969436	N	82.3926
50	E2	FALSE	HBE-5	b-actin	UNKNOWN	SYBR	None				1.89778	1.71179	2.10397	15.766	15.7457	0.090901		-9.37058	0.0928295	0.0535951	-0.924312	TRUE	20849.8	TRUE	3	9	Inconclusive		0.975013	N	82.3926
51	E3	FALSE	HBE-5	b-actin	UNKNOWN	SYBR	None				1.89778	1.71179	2.10397	15.6463	15.7457	0.090901		-9.37058	0.0928295	0.0535951	-0.924312	TRUE	20849.8	TRUE	3	9	Inconclusive		0.975123	N	82.8793
52	E4	FALSE	HBE-1	ADO	UNKNOWN	SYBR	None							24.6873	24.5117	0.152749						TRUE	21193.5	TRUE	3	18	Amp		0.954754	N	85.9622
53	E5	FALSE	HBE-1	ADO	UNKNOWN	SYBR	None							24.4389	24.5117	0.152749						TRUE	21193.5	TRUE	3	17	Amp		0.971822	N	85.9622
54	E6	FALSE	HBE-1	ADO	UNKNOWN	SYBR	None							24.409	24.5117	0.152749						TRUE	21193.5	TRUE	3	18	Amp		0.885122	N	85.9622
55	E7	FALSE	H1299-3	ADO	UNKNOWN	SYBR	None							24.5286	24.8433	0.427675						TRUE	21193.5	TRUE	3	18	Amp		0.959957	N	85.8
56	E8	FALSE	H1299-3	ADO	UNKNOWN	SYBR	None							24.6711	24.8433	0.427675						TRUE	21193.5	TRUE	3	19	Amp		0.928438	N	85.8
57	E9	FALSE	H1299-3	ADO	UNKNOWN	SYBR	None							25.3303	24.8433	0.427675						TRUE	21193.5	TRUE	3	21	Amp		0.742904	Y	85.9622
61	F1	FALSE	HBE-6	b-actin	UNKNOWN	SYBR	None				1.60697	1.14912	2.24724	15.7815	15.855	0.103943		-9.1306	0.252851	0.152026	-0.68434	TRUE	20849.8	TRUE	3	9	Inconclusive		0.962391	N	82.2303
62	F2	FALSE	HBE-6	b-actin	UNKNOWN	SYBR	None				1.60697	1.14912	2.24724	15.9285	15.855	0.103943		-9.1306	0.252851	0.152026	-0.68434	TRUE	20849.8	TRUE	3	10	Inconclusive		0.955954	N	82.2303
63	F3	FALSE	HBE-6	b-actin	UNKNOWN	SYBR	None							Undetermined	15.855	0.103943						TRUE	20849.8	TRUE	3	12	Amp		0	Y	82.068
64	F4	FALSE	HBE-2	ADO	UNKNOWN	SYBR	None							24.3941	24.2759	0.195999						TRUE	21193.5	TRUE	3	16	Amp		0.977025	N	85.9622
65	F5	FALSE	HBE-2	ADO	UNKNOWN	SYBR	None							24.3839	24.2759	0.195999						TRUE	21193.5	TRUE	3	18	Amp		0.960119	N	85.9622
66	F6	FALSE	HBE-2	ADO	UNKNOWN	SYBR	None							24.0496	24.2759	0.195999						TRUE	21193.5	TRUE	3	16	Amp		0.984064	N	85.9622
67	F7	FALSE	H1299-4	ADO	UNKNOWN	SYBR	None							24.6481	24.7629	0.100201						TRUE	21193.5	TRUE	3	18	Amp		0.978807	N	85.8
68	F8	FALSE	H1299-4	ADO	UNKNOWN	SYBR	None							24.8326	24.7629	0.100201						TRUE	21193.5	TRUE	3	15	Amp		0.990546	N	85.8
69	F9	FALSE	H1299-4	ADO	UNKNOWN	SYBR	None							24.8081	24.7629	0.100201						TRUE	21193.5	TRUE	3	17	Amp		0.969512	N	85.9622
73	G1	FALSE	H1299-1	b-actin	UNKNOWN	SYBR	None				0.668559	0.407996	1.09553	16.979	16.5264	0.404512		-7.86539	0.444484	0.256623	0.580873	TRUE	20849.8	TRUE	3	11	Inconclusive		0.969898	N	82.068
74	G2	FALSE	H1299-1	b-actin	UNKNOWN	SYBR	None				0.668559	0.407996	1.09553	16.3998	16.5264	0.404512		-7.86539	0.444484	0.256623	0.580873	TRUE	20849.8	TRUE	3	11	Inconclusive		0.983606	N	82.068
75	G3	FALSE	H1299-1	b-actin	UNKNOWN	SYBR	None				0.668559	0.407996	1.09553	16.2003	16.5264	0.404512		-7.86539	0.444484	0.256623	0.580873	TRUE	20849.8	TRUE	3	10	Inconclusive		0.97904	N	82.7171
76	G4	FALSE	HBE-3	ADO	UNKNOWN	SYBR	None							24.7668	24.6651	0.0884998						TRUE	21193.5	TRUE	3	18	Amp		0.966895	N	85.8
77	G5	FALSE	HBE-3	ADO	UNKNOWN	SYBR	None							24.6229	24.6651	0.0884998						TRUE	21193.5	TRUE	3	16	Amp		0.988331	N	85.9622
78	G6	FALSE	HBE-3	ADO	UNKNOWN	SYBR	None							24.6057	24.6651	0.0884998						TRUE	21193.5	TRUE	3	18	Amp		0.977767	N	85.9622
79	G7	FALSE	H1299-5	ADO	UNKNOWN	SYBR	None							24.9781	24.8672	0.235532						TRUE	21193.5	TRUE	3	19	Amp		0.990438	N	85.8
80	G8	FALSE	H1299-5	ADO	UNKNOWN	SYBR	None							24.5967	24.8672	0.235532						TRUE	21193.5	TRUE	3	18	Amp		0.967927	N	85.8
81	G9	FALSE	H1299-5	ADO	UNKNOWN	SYBR	None							25.0268	24.8672	0.235532						TRUE	21193.5	TRUE	3	16	Amp		0.982112	N	85.9622
85	H1	FALSE	H1299-2	b-actin	UNKNOWN	SYBR	None				0.521924	0.410135	0.664184	16.9609	16.8591	0.137156		-7.50818	0.216935	0.125247	0.938088	TRUE	20849.8	TRUE	3	11	Inconclusive		0.965571	N	82.068
86	H2	FALSE	H1299-2	b-actin	UNKNOWN	SYBR	None				0.521924	0.410135	0.664184	16.9133	16.8591	0.137156		-7.50818	0.216935	0.125247	0.938088	TRUE	20849.8	TRUE	3	12	Inconclusive		0.97641	N	82.068
87	H3	FALSE	H1299-2	b-actin	UNKNOWN	SYBR	None				0.521924	0.410135	0.664184	16.7032	16.8591	0.137156		-7.50818	0.216935	0.125247	0.938088	TRUE	20849.8	TRUE	3	11	Inconclusive		0.976765	N	82.7171
88	H4	FALSE	HBE-4	ADO	UNKNOWN	SYBR	None							25.2032	24.8042	0.359531						TRUE	21193.5	TRUE	3	20	Amp		0.863811	N	85.9622
89	H5	FALSE	HBE-4	ADO	UNKNOWN	SYBR	None							24.7041	24.8042	0.359531						TRUE	21193.5	TRUE	3	18	Amp		0.973577	N	85.9622
90	H6	FALSE	HBE-4	ADO	UNKNOWN	SYBR	None							24.5053	24.8042	0.359531						TRUE	21193.5	TRUE	3	16	Amp		0.959413	N	85.9622
91	H7	FALSE	H1299-6	ADO	UNKNOWN	SYBR	None							25.291	25.1993	0.0831697						TRUE	21193.5	TRUE	3	18	Amp		0.948276	N	85.8
92	H8	FALSE	H1299-6	ADO	UNKNOWN	SYBR	None							25.1779	25.1993	0.0831697						TRUE	21193.5	TRUE	3	19	Amp		0.963615	N	85.8
93	H9	FALSE	H1299-6	ADO	UNKNOWN	SYBR	None							25.1289	25.1993	0.0831697						TRUE	21193.5	TRUE	3	19	Amp		0.978244	N	85.9622
