# Supplementary material for: Expression and Gene Regulation Network of Adenosine Receptor A2B in Lung Adenocarcinoma: A Potential Diagnostic and Prognostic Biomarker
Source: Front Mol Biosci. 2021 Jul 19;8:663011. doi: 10.3389/fmolb.2021.663011 (PMC8326519; doi:10.3389/fmolb.2021.663011)
Supplement: Supplementary file 6 [file Table7.XLS]

## Sheet: b-actin
Block Type	96-Well 0.2-mL Block
Calibration Background is expired	Yes
Calibration Background performed on	04-03-2018
Calibration Pure Dye ABY is expired	Yes
Calibration Pure Dye ABY performed on	04-03-2018
Calibration Pure Dye FAM is expired	Yes
Calibration Pure Dye FAM performed on	04-03-2018
Calibration Pure Dye JUN is expired	Yes
Calibration Pure Dye JUN performed on	04-03-2018
Calibration Pure Dye NED is expired	Yes
Calibration Pure Dye NED performed on	04-03-2018
Calibration Pure Dye ROX is expired	Yes
Calibration Pure Dye ROX performed on	04-03-2018
Calibration Pure Dye SYBR is expired	Yes
Calibration Pure Dye SYBR performed on	04-03-2018
Calibration Pure Dye TAMRA is expired	Yes
Calibration Pure Dye TAMRA performed on	04-03-2018
Calibration Pure Dye VIC is expired	Yes
Calibration Pure Dye VIC performed on	04-03-2018
Calibration ROI is expired	Yes
Calibration ROI performed on	04-03-2018
Calibration Uniformity is expired	Yes
Calibration Uniformity performed on	04-03-2018
Chemistry	SYBR_GREEN
Date Created	2021-04-17 19:01:53 PM CST
Experiment Barcode
Experiment Comment
Experiment File Name	D:\Real Time qPCR\MENGZIYU\21-4-17-b-actin.eds
Experiment Name	21-1-7
Experiment Run End Time	2021-04-17 18:48:57 PM CST
Experiment Type	Comparative Cт (ΔΔCт)
Instrument Name	272322414
Instrument Serial Number	272322414
Instrument Type	QuantStudio™ 3 System
Passive Reference
Post-read Stage/Step
Pre-read Stage/Step
Quantification Cycle Method	Ct
Signal Smoothing On	true
Stage where Melt Analysis is performed	Stage3
Stage/ Cycle where Ct Analysis is performed	Stage2, Step3
User Name
Well	Well Position	Omit	Sample Name	Target Name	Task	Reporter	Quencher	Quantity	Quantity Mean	Quantity SD	RQ	RQ Min	RQ Max	CT	Ct Mean	Ct SD	Delta Ct	Delta Ct Mean	Delta Ct SD	Delta Ct SE	Delta Delta Ct	Automatic Ct Threshold	Ct Threshold	Automatic Baseline	Baseline Start	Baseline End	Amp Status	Comments	Cq Conf	CQCONF	MTP	HIGHSD	Tm1	Tm2	Tm3	Tm4
1	A1	FALSE	NC-1	b-actin	UNKNOWN	SYBR	None							16.9685	16.7449	0.203665						TRUE	20692.8	TRUE	3	10	Inconclusive		0.924664	N	N	N	83.5411
2	A2	FALSE	NC-1	b-actin	UNKNOWN	SYBR	None							16.6962	16.7449	0.203665						TRUE	20692.8	TRUE	3	11	Inconclusive		0.946102	N	N	N	83.3788
3	A3	FALSE	NC-1	b-actin	UNKNOWN	SYBR	None							16.5701	16.7449	0.203665						TRUE	20692.8	TRUE	3	10	Inconclusive		0.962976	N	N	N	83.3788
7	A7	FALSE	si-806-5	b-actin	UNKNOWN	SYBR	None							16.4994	16.1273	0.357855						TRUE	20692.8	TRUE	3	11	Inconclusive		0.96444	N	N	N	83.0541
8	A8	FALSE	si-806-5	b-actin	UNKNOWN	SYBR	None							16.0968	16.1273	0.357855						TRUE	20692.8	TRUE	3	10	Inconclusive		0.967179	N	N	N	83.0541
9	A9	FALSE	si-806-5	b-actin	UNKNOWN	SYBR	None							15.7856	16.1273	0.357855						TRUE	20692.8	TRUE	3	9	Inconclusive		0.973479	N	N	N	83.2165
13	B1	FALSE	NC-2	b-actin	UNKNOWN	SYBR	None							16.7988	16.7063	0.0850756						TRUE	20692.8	TRUE	3	8	Inconclusive		0.989411	N	N	N	83.3788
14	B2	FALSE	NC-2	b-actin	UNKNOWN	SYBR	None							16.6313	16.7063	0.0850756						TRUE	20692.8	TRUE	3	10	Inconclusive		0.973116	N	N	N	83.2165
15	B3	FALSE	NC-2	b-actin	UNKNOWN	SYBR	None							16.689	16.7063	0.0850756						TRUE	20692.8	TRUE	3	9	Inconclusive		0.963076	N	N	N	83.3788
16	B4	FALSE	si-551-4	b-actin	UNKNOWN	SYBR	None							15.0743	15.4271	0.306908						TRUE	20692.8	TRUE	3	7	Inconclusive		0.967718	N	N	N	83.3788
17	B5	FALSE	si-551-4	b-actin	UNKNOWN	SYBR	None							15.6319	15.4271	0.306908						TRUE	20692.8	TRUE	3	9	Inconclusive		0.976715	N	N	N	83.0541
18	B6	FALSE	si-551-4	b-actin	UNKNOWN	SYBR	None							15.5752	15.4271	0.306908						TRUE	20692.8	TRUE	3	8	Inconclusive		0.975313	N	N	N	83.0541
19	B7	FALSE	si-806-6	b-actin	UNKNOWN	SYBR	None							16.1536	15.8582	0.297669						TRUE	20692.8	TRUE	3	10	Inconclusive		0.977361	N	N	N	82.8918
20	B8	FALSE	si-806-6	b-actin	UNKNOWN	SYBR	None							15.5583	15.8582	0.297669						TRUE	20692.8	TRUE	3	9	Inconclusive		0.950802	N	N	N	82.8918
21	B9	FALSE	si-806-6	b-actin	UNKNOWN	SYBR	None							15.8626	15.8582	0.297669						TRUE	20692.8	TRUE	3	11	Inconclusive		0.959042	N	N	N	83.0541
25	C1	FALSE	NC-3	b-actin	UNKNOWN	SYBR	None							16.6561	16.6481	0.184527						TRUE	20692.8	TRUE	3	11	Inconclusive		0.974726	N	N	N	83.0541
26	C2	FALSE	NC-3	b-actin	UNKNOWN	SYBR	None							16.8285	16.6481	0.184527						TRUE	20692.8	TRUE	3	11	Inconclusive		0.960051	N	N	N	82.8918
27	C3	FALSE	NC-3	b-actin	UNKNOWN	SYBR	None							16.4597	16.6481	0.184527						TRUE	20692.8	TRUE	3	10	Inconclusive		0.975291	N	N	N	83.2165
28	C4	FALSE	si-551-5	b-actin	UNKNOWN	SYBR	None							14.9595	15.003	0.0390523						TRUE	20692.8	TRUE	3	10	Inconclusive		0.985911	N	N	N	83.2165
29	C5	FALSE	si-551-5	b-actin	UNKNOWN	SYBR	None							15.0145	15.003	0.0390523						TRUE	20692.8	TRUE	3	10	Inconclusive		0.972005	N	N	N	83.0541
30	C6	FALSE	si-551-5	b-actin	UNKNOWN	SYBR	None							15.035	15.003	0.0390523						TRUE	20692.8	TRUE	3	10	Inconclusive		0.977564	N	N	N	83.0541
31	C7	FALSE	si-1135-1	b-actin	UNKNOWN	SYBR	None							15.3461	15.4214	0.0865077						TRUE	20692.8	TRUE	3	10	Inconclusive		0.974967	N	N	N	82.8918
32	C8	FALSE	si-1135-1	b-actin	UNKNOWN	SYBR	None							15.4021	15.4214	0.0865077						TRUE	20692.8	TRUE	3	10	Inconclusive		0.973071	N	N	N	82.8918
33	C9	FALSE	si-1135-1	b-actin	UNKNOWN	SYBR	None							15.5159	15.4214	0.0865077						TRUE	20692.8	TRUE	3	10	Inconclusive		0.988842	N	N	N	83.0541
37	D1	FALSE	nc-4	b-actin	UNKNOWN	SYBR	None							16.6059	16.5901	0.0152736						TRUE	20692.8	TRUE	3	10	Inconclusive		0.980247	N	N	N	82.7294
38	D2	FALSE	nc-4	b-actin	UNKNOWN	SYBR	None							16.5891	16.5901	0.0152736						TRUE	20692.8	TRUE	3	11	Inconclusive		0.969183	N	N	N	82.7294
39	D3	FALSE	nc-4	b-actin	UNKNOWN	SYBR	None							16.5754	16.5901	0.0152736						TRUE	20692.8	TRUE	3	11	Inconclusive		0.967284	N	N	N	83.0541
40	D4	FALSE	si-551-6	b-actin	UNKNOWN	SYBR	None							15.4193	15.338	0.211299						TRUE	20692.8	TRUE	3	9	Inconclusive		0.976899	N	N	N	83.2165
41	D5	FALSE	si-551-6	b-actin	UNKNOWN	SYBR	None							15.4966	15.338	0.211299						TRUE	20692.8	TRUE	3	9	Inconclusive		0.982609	N	N	N	82.8918
42	D6	FALSE	si-551-6	b-actin	UNKNOWN	SYBR	None							15.0982	15.338	0.211299						TRUE	20692.8	TRUE	3	8	Inconclusive		0.98402	N	N	N	82.8918
43	D7	FALSE	si-1135-2	b-actin	UNKNOWN	SYBR	None							15.3489	15.4284	0.112473						TRUE	20692.8	TRUE	3	9	Inconclusive		0.98033	N	N	N	82.8918
44	D8	FALSE	si-1135-2	b-actin	UNKNOWN	SYBR	None							15.5079	15.4284	0.112473						TRUE	20692.8	TRUE	3	10	Inconclusive		0.975119	N	N	N	82.8918
45	D9	FALSE	si-1135-2	b-actin	UNKNOWN	SYBR	None							Undetermined	15.4284	0.112473						TRUE	20692.8	TRUE	3	13	Inconclusive		0	Y	N	N	64.8713
49	E1	FALSE	NC-5	b-actin	UNKNOWN	SYBR	None							16.7278	16.6381	0.127649						TRUE	20692.8	TRUE	3	9	Inconclusive		0.968972	N	N	N	82.5671
50	E2	FALSE	NC-5	b-actin	UNKNOWN	SYBR	None							16.6946	16.6381	0.127649						TRUE	20692.8	TRUE	3	9	Inconclusive		0.970928	N	N	N	82.5671
51	E3	FALSE	NC-5	b-actin	UNKNOWN	SYBR	None							16.492	16.6381	0.127649						TRUE	20692.8	TRUE	3	10	Inconclusive		0.960434	N	N	N	83.0541
52	E4	FALSE	si-806-1	b-actin	UNKNOWN	SYBR	None							15.414	15.4361	0.0669671						TRUE	20692.8	TRUE	3	10	Inconclusive		0.974744	N	N	N	83.0541
53	E5	FALSE	si-806-1	b-actin	UNKNOWN	SYBR	None							15.5113	15.4361	0.0669671						TRUE	20692.8	TRUE	3	10	Inconclusive		0.977755	N	N	N	82.8918
54	E6	FALSE	si-806-1	b-actin	UNKNOWN	SYBR	None							15.383	15.4361	0.0669671						TRUE	20692.8	TRUE	3	9	Inconclusive		0.974002	N	N	N	82.8918
55	E7	FALSE	si-1135-3	b-actin	UNKNOWN	SYBR	None							15.3653	15.9952	0.614211						TRUE	20692.8	TRUE	3	8	Inconclusive		0.983427	N	N	Y	82.7294
56	E8	FALSE	si-1135-3	b-actin	UNKNOWN	SYBR	None							16.0278	15.9952	0.614211						TRUE	20692.8	TRUE	3	10	Inconclusive		0.970408	N	N	Y	82.7294
57	E9	FALSE	si-1135-3	b-actin	UNKNOWN	SYBR	None							16.5924	15.9952	0.614211						TRUE	20692.8	TRUE	3	12	Inconclusive		0.927083	N	N	Y	82.8918
64	F4	FALSE	si-806-2	b-actin	UNKNOWN	SYBR	None							16.3757	16.205	0.229296						TRUE	20692.8	TRUE	3	10	Inconclusive		0.981019	N	N	N	83.0541
65	F5	FALSE	si-806-2	b-actin	UNKNOWN	SYBR	None							16.2949	16.205	0.229296						TRUE	20692.8	TRUE	3	11	Inconclusive		0.956327	N	N	N	82.8918
66	F6	FALSE	si-806-2	b-actin	UNKNOWN	SYBR	None							15.9444	16.205	0.229296						TRUE	20692.8	TRUE	3	11	Inconclusive		0.975972	N	N	N	82.8918
67	F7	FALSE	si-1135-4	b-actin	UNKNOWN	SYBR	None							15.9678	15.9821	0.156783						TRUE	20692.8	TRUE	3	11	Inconclusive		0.977741	N	N	N	82.7294
68	F8	FALSE	si-1135-4	b-actin	UNKNOWN	SYBR	None							15.8329	15.9821	0.156783						TRUE	20692.8	TRUE	3	10	Inconclusive		0.966002	N	N	N	82.7294
69	F9	FALSE	si-1135-4	b-actin	UNKNOWN	SYBR	None							16.1455	15.9821	0.156783						TRUE	20692.8	TRUE	3	10	Inconclusive		0.922161	N	N	N	82.8918
73	G1	FALSE	si-551-1	b-actin	UNKNOWN	SYBR	None							17.8723	17.6705	0.182243						TRUE	20692.8	TRUE	3	10	Inconclusive		0.964277	N	N	N	82.4047
74	G2	FALSE	si-551-1	b-actin	UNKNOWN	SYBR	None							17.6213	17.6705	0.182243						TRUE	20692.8	TRUE	3	11	Inconclusive		0.948832	N	N	N	82.4047
75	G3	FALSE	si-551-1	b-actin	UNKNOWN	SYBR	None							17.5179	17.6705	0.182243						TRUE	20692.8	TRUE	3	11	Inconclusive		0.974929	N	N	N	83.0541
76	G4	FALSE	si-806-3	b-actin	UNKNOWN	SYBR	None							15.6664	15.8009	0.409129						TRUE	20692.8	TRUE	3	10	Inconclusive		0.968921	N	N	N	83.0541
77	G5	FALSE	si-806-3	b-actin	UNKNOWN	SYBR	None							16.2603	15.8009	0.409129						TRUE	20692.8	TRUE	3	11	Inconclusive		0.968056	N	N	N	82.8918
78	G6	FALSE	si-806-3	b-actin	UNKNOWN	SYBR	None							15.4759	15.8009	0.409129						TRUE	20692.8	TRUE	3	8	Inconclusive		0.979228	N	N	N	82.8918
79	G7	FALSE	si-1135-5	b-actin	UNKNOWN	SYBR	None							15.9109	16.2076	0.379067						TRUE	20692.8	TRUE	3	9	Inconclusive		0.97051	N	N	N	82.7294
80	G8	FALSE	si-1135-5	b-actin	UNKNOWN	SYBR	None							16.0773	16.2076	0.379067						TRUE	20692.8	TRUE	3	11	Inconclusive		0.969192	N	N	N	82.7294
81	G9	FALSE	si-1135-5	b-actin	UNKNOWN	SYBR	None							16.6346	16.2076	0.379067						TRUE	20692.8	TRUE	3	11	Inconclusive		0.935891	N	N	N	82.8918
85	H1	FALSE	si-551-2	b-actin	UNKNOWN	SYBR	None							15.4465	15.546	0.258065						TRUE	20692.8	TRUE	3	7	Inconclusive		0.968134	N	N	N	82.4047
86	H2	FALSE	si-551-2	b-actin	UNKNOWN	SYBR	None							15.839	15.546	0.258065						TRUE	20692.8	TRUE	3	10	Inconclusive		0.9665	N	N	N	82.4047
87	H3	FALSE	si-551-2	b-actin	UNKNOWN	SYBR	None							15.3526	15.546	0.258065						TRUE	20692.8	TRUE	3	9	Inconclusive		0.971498	N	N	N	83.0541
88	H4	FALSE	si-806-4	b-actin	UNKNOWN	SYBR	None							15.8204	15.8412	0.0963594						TRUE	20692.8	TRUE	3	9	Inconclusive		0.95732	N	N	N	83.0541
89	H5	FALSE	si-806-4	b-actin	UNKNOWN	SYBR	None							15.9463	15.8412	0.0963594						TRUE	20692.8	TRUE	3	10	Inconclusive		0.945524	N	N	N	82.8918
90	H6	FALSE	si-806-4	b-actin	UNKNOWN	SYBR	None							15.757	15.8412	0.0963594						TRUE	20692.8	TRUE	3	10	Inconclusive		0.966912	N	N	N	82.8918
91	H7	FALSE	si-1135-6	b-actin	UNKNOWN	SYBR	None							16.8998	16.9989	0.217262						TRUE	20692.8	TRUE	3	11	Inconclusive		0.97408	N	N	N	82.7294
92	H8	FALSE	si-1135-6	b-actin	UNKNOWN	SYBR	None							16.8488	16.9989	0.217262						TRUE	20692.8	TRUE	3	12	Inconclusive		0.958511	N	N	N	82.7294
93	H9	FALSE	si-1135-6	b-actin	UNKNOWN	SYBR	None							17.248	16.9989	0.217262						TRUE	20692.8	TRUE	3	11	Inconclusive		0.926085	N	N	N	82.8918
Analysis Type	Singleplex
Endogenous Control	b-actin
RQ Min/Max Confidence Level	95.0
Reference Sample	nc-6

## Sheet: ADORA2B
Block Type	96-Well 0.2-mL Block
Calibration Background is expired	Yes
Calibration Background performed on	04-03-2018
Calibration Pure Dye ABY is expired	Yes
Calibration Pure Dye ABY performed on	04-03-2018
Calibration Pure Dye FAM is expired	Yes
Calibration Pure Dye FAM performed on	04-03-2018
Calibration Pure Dye JUN is expired	Yes
Calibration Pure Dye JUN performed on	04-03-2018
Calibration Pure Dye NED is expired	Yes
Calibration Pure Dye NED performed on	04-03-2018
Calibration Pure Dye ROX is expired	Yes
Calibration Pure Dye ROX performed on	04-03-2018
Calibration Pure Dye SYBR is expired	Yes
Calibration Pure Dye SYBR performed on	04-03-2018
Calibration Pure Dye TAMRA is expired	Yes
Calibration Pure Dye TAMRA performed on	04-03-2018
Calibration Pure Dye VIC is expired	Yes
Calibration Pure Dye VIC performed on	04-03-2018
Calibration ROI is expired	Yes
Calibration ROI performed on	04-03-2018
Calibration Uniformity is expired	Yes
Calibration Uniformity performed on	04-03-2018
Chemistry	SYBR_GREEN
Date Created	2021-04-17 20:31:27 PM CST
Experiment Barcode
Experiment Comment
Experiment File Name	D:\Real Time qPCR\MENGZIYU\21-4-17-2.eds
Experiment Name	21-4-17-2
Experiment Run End Time	2021-04-17 20:29:12 PM CST
Experiment Type	Comparative Cт (ΔΔCт)
Instrument Name	272322414
Instrument Serial Number	272322414
Instrument Type	QuantStudio™ 3 System
Passive Reference
Post-read Stage/Step
Pre-read Stage/Step
Quantification Cycle Method	Ct
Signal Smoothing On	true
Stage where Melt Analysis is performed	Stage3
Stage/ Cycle where Ct Analysis is performed	Stage2, Step3
User Name
Well	Well Position	Omit	Sample Name	Target Name	Task	Reporter	Quencher	Quantity	Quantity Mean	Quantity SD	RQ	RQ Min	RQ Max	CT	Ct Mean	Ct SD	Delta Ct	Delta Ct Mean	Delta Ct SD	Delta Ct SE	Delta Delta Ct	Automatic Ct Threshold	Ct Threshold	Automatic Baseline	Baseline Start	Baseline End	Amp Status	Comments	Cq Conf	CQCONF	EXPFAIL	Tm1	Tm2	Tm3	Tm4
1	A1	FALSE	NC-1	ADO	UNKNOWN	SYBR	None							24.674	24.7308	0.0615524						TRUE	24169	TRUE	3	17	Amp		0.986333	N	N	86.6114
2	A2	FALSE	NC-1	ADO	UNKNOWN	SYBR	None							24.7222	24.7308	0.0615524						TRUE	24169	TRUE	3	17	Amp		0.991133	N	N	86.2868
3	A3	FALSE	NC-1	ADO	UNKNOWN	SYBR	None							24.7962	24.7308	0.0615524						TRUE	24169	TRUE	3	17	Amp		0.988548	N	N	86.2868
7	A7	FALSE	si806-5	ADO	UNKNOWN	SYBR	None							26.7186	26.6908	0.040053						TRUE	24169	TRUE	3	17	Amp		0.988962	N	N	86.1246
8	A8	FALSE	si806-5	ADO	UNKNOWN	SYBR	None							26.6449	26.6908	0.040053						TRUE	24169	TRUE	3	18	Amp		0.993835	N	N	86.1246
9	A9	FALSE	si806-5	ADO	UNKNOWN	SYBR	None							26.709	26.6908	0.040053						TRUE	24169	TRUE	3	20	Amp		0.990891	N	N	86.2868
13	B1	FALSE	NC-2	ADO	UNKNOWN	SYBR	None							24.8418	24.6402	0.234579						TRUE	24169	TRUE	3	16	Amp		0.990254	N	N	86.1246
14	B2	FALSE	NC-2	ADO	UNKNOWN	SYBR	None							24.3828	24.6402	0.234579						TRUE	24169	TRUE	3	18	Amp		0.99158	N	N	86.1246
15	B3	FALSE	NC-2	ADO	UNKNOWN	SYBR	None							24.6962	24.6402	0.234579						TRUE	24169	TRUE	3	16	Amp		0.992209	N	N	86.1246
16	B4	FALSE	si551-4	ADO	UNKNOWN	SYBR	None							25.5626	25.5685	0.0722187						TRUE	24169	TRUE	3	18	Amp		0.991326	N	N	86.1246
17	B5	FALSE	si551-4	ADO	UNKNOWN	SYBR	None							25.4994	25.5685	0.0722187						TRUE	24169	TRUE	3	15	Amp		0.992007	N	N	86.1246
18	B6	FALSE	si551-4	ADO	UNKNOWN	SYBR	None							25.6435	25.5685	0.0722187						TRUE	24169	TRUE	3	17	Amp		0.99232	N	N	86.2868
19	B7	FALSE	si806-6	ADO	UNKNOWN	SYBR	None							26.6978	26.5525	0.127025						TRUE	24169	TRUE	3	18	Amp		0.991837	N	N	86.1246
20	B8	FALSE	si806-6	ADO	UNKNOWN	SYBR	None							26.4625	26.5525	0.127025						TRUE	24169	TRUE	3	17	Amp		0.99189	N	N	86.1246
21	B9	FALSE	si806-6	ADO	UNKNOWN	SYBR	None							26.4973	26.5525	0.127025						TRUE	24169	TRUE	3	19	Amp		0.98608	N	N	86.2868
25	C1	FALSE	nc-3	ADO	UNKNOWN	SYBR	None							24.569	24.5462	0.0199475						TRUE	24169	TRUE	3	17	Amp		0.992173	N	N	85.8001
26	C2	FALSE	nc-3	ADO	UNKNOWN	SYBR	None							24.5315	24.5462	0.0199475						TRUE	24169	TRUE	3	17	Amp		0.974341	N	N	85.8001
27	C3	FALSE	nc-3	ADO	UNKNOWN	SYBR	None							24.5382	24.5462	0.0199475						TRUE	24169	TRUE	3	17	Amp		0.98833	N	N	86.1246
28	C4	FALSE	si551-5	ADO	UNKNOWN	SYBR	None							25.1637	25.0322	0.118048						TRUE	24169	TRUE	3	17	Amp		0.990117	N	N	86.1246
29	C5	FALSE	si551-5	ADO	UNKNOWN	SYBR	None							24.9979	25.0322	0.118048						TRUE	24169	TRUE	3	17	Amp		0.991784	N	N	86.1246
30	C6	FALSE	si551-5	ADO	UNKNOWN	SYBR	None							24.9352	25.0322	0.118048						TRUE	24169	TRUE	3	15	Amp		0.991892	N	N	86.1246
31	C7	FALSE	si1135-1	ADO	UNKNOWN	SYBR	None							25.6423	25.7927	0.132121						TRUE	24169	TRUE	3	14	Amp		0.992884	N	N	85.9623
32	C8	FALSE	si1135-1	ADO	UNKNOWN	SYBR	None							25.8461	25.7927	0.132121						TRUE	24169	TRUE	3	19	Amp		0.995493	N	N	85.9623
33	C9	FALSE	si1135-1	ADO	UNKNOWN	SYBR	None							25.8898	25.7927	0.132121						TRUE	24169	TRUE	3	19	Amp		0.990944	N	N	86.1246
37	D1	FALSE	NC-4	ADO	UNKNOWN	SYBR	None							25.1261	24.8926	0.226146						TRUE	24169	TRUE	3	18	Amp		0.980474	N	N	85.4755
38	D2	FALSE	NC-4	ADO	UNKNOWN	SYBR	None							24.6747	24.8926	0.226146						TRUE	24169	TRUE	3	16	Amp		0.991105	N	N	85.4755
39	D3	FALSE	NC-4	ADO	UNKNOWN	SYBR	None							24.8768	24.8926	0.226146						TRUE	24169	TRUE	3	17	Amp		0.991857	N	N	85.9623
40	D4	FALSE	si551-6	ADO	UNKNOWN	SYBR	None							25.5404	25.33	0.186651						TRUE	24169	TRUE	3	16	Amp		0.988762	N	N	85.9623
41	D5	FALSE	si551-6	ADO	UNKNOWN	SYBR	None							25.2652	25.33	0.186651						TRUE	24169	TRUE	3	15	Amp		0.989506	N	N	85.9623
42	D6	FALSE	si551-6	ADO	UNKNOWN	SYBR	None							25.1844	25.33	0.186651						TRUE	24169	TRUE	3	16	Amp		0.991981	N	N	85.9623
43	D7	FALSE	si1135-2	ADO	UNKNOWN	SYBR	None							25.6741	25.7669	0.0841904						TRUE	24169	TRUE	3	16	Amp		0.993771	N	N	85.9623
44	D8	FALSE	si1135-2	ADO	UNKNOWN	SYBR	None							25.7882	25.7669	0.0841904						TRUE	24169	TRUE	3	19	Amp		0.992347	N	N	85.9623
45	D9	FALSE	si1135-2	ADO	UNKNOWN	SYBR	None							25.8384	25.7669	0.0841904						TRUE	24169	TRUE	3	18	Amp		0.991955	N	N	86.1246
49	E1	FALSE	NC-5	ADO	UNKNOWN	SYBR	None							24.5278	24.4512	0.0868669						TRUE	24169	TRUE	3	14	Amp		0.988792	N	N	85.3133
50	E2	FALSE	NC-5	ADO	UNKNOWN	SYBR	None							24.4689	24.4512	0.0868669						TRUE	24169	TRUE	3	16	Amp		0.986525	N	N	85.3133
51	E3	FALSE	NC-5	ADO	UNKNOWN	SYBR	None							24.3568	24.4512	0.0868669						TRUE	24169	TRUE	3	16	Amp		0.992224	N	N	85.9623
52	E4	FALSE	si-806-1	ADO	UNKNOWN	SYBR	None							26.7526	26.4697	0.245816						TRUE	24169	TRUE	3	16	Amp		0.991832	N	N	85.9623
53	E5	FALSE	si-806-1	ADO	UNKNOWN	SYBR	None							26.3089	26.4697	0.245816						TRUE	24169	TRUE	3	19	Amp		0.993541	N	N	85.9623
54	E6	FALSE	si-806-1	ADO	UNKNOWN	SYBR	None							26.3475	26.4697	0.245816						TRUE	24169	TRUE	3	16	Amp		0.992401	N	N	85.9623
55	E7	FALSE	si1135-3	ADO	UNKNOWN	SYBR	None							26.3398	26.4215	0.133636						TRUE	24169	TRUE	3	16	Amp		0.989309	N	N	85.8001
56	E8	FALSE	si1135-3	ADO	UNKNOWN	SYBR	None							26.349	26.4215	0.133636						TRUE	24169	TRUE	3	15	Amp		0.991175	N	N	85.8001
57	E9	FALSE	si1135-3	ADO	UNKNOWN	SYBR	None							26.5757	26.4215	0.133636						TRUE	24169	TRUE	3	15	Amp		0.984165	N	N	85.9623
64	F4	FALSE	si806-2	ADO	UNKNOWN	SYBR	None							27.0177	26.8087	0.216263						TRUE	24169	TRUE	3	18	Amp		0.989703	N	N	85.9623
65	F5	FALSE	si806-2	ADO	UNKNOWN	SYBR	None							26.8224	26.8087	0.216263						TRUE	24169	TRUE	3	19	Amp		0.992153	N	N	85.9623
66	F6	FALSE	si806-2	ADO	UNKNOWN	SYBR	None							26.5858	26.8087	0.216263						TRUE	24169	TRUE	3	20	Amp		0.99205	N	N	85.9623
67	F7	FALSE	si1135-4	ADO	UNKNOWN	SYBR	None							25.9315	25.9435	0.158898						TRUE	24169	TRUE	3	19	Amp		0.99383	N	N	85.8001
68	F8	FALSE	si1135-4	ADO	UNKNOWN	SYBR	None							25.7909	25.9435	0.158898						TRUE	24169	TRUE	3	15	Amp		0.991853	N	N	85.8001
69	F9	FALSE	si1135-4	ADO	UNKNOWN	SYBR	None							26.108	25.9435	0.158898						TRUE	24169	TRUE	3	15	Amp		0.990641	N	N	85.9623
73	G1	FALSE	Si551-1	ADO	UNKNOWN	SYBR	None							29.718	29.5494	0.146139						TRUE	24169	TRUE	3	21	Amp		0.990015	N	N	85.151
74	G2	FALSE	Si551-1	ADO	UNKNOWN	SYBR	None							29.4701	29.5494	0.146139						TRUE	24169	TRUE	3	18	Amp		0.986009	N	N	84.9888
75	G3	FALSE	Si551-1	ADO	UNKNOWN	SYBR	None							29.46	29.5494	0.146139						TRUE	24169	TRUE	3	20	Amp		0.989283	N	N	85.9623
76	G4	FALSE	si806-3	ADO	UNKNOWN	SYBR	None							26.3399	26.366	0.181845						TRUE	24169	TRUE	3	20	Amp		0.988951	N	N	85.9623
77	G5	FALSE	si806-3	ADO	UNKNOWN	SYBR	None							26.5595	26.366	0.181845						TRUE	24169	TRUE	3	17	Amp		0.988138	N	N	85.9623
78	G6	FALSE	si806-3	ADO	UNKNOWN	SYBR	None							26.1986	26.366	0.181845						TRUE	24169	TRUE	3	18	Amp		0.990101	N	N	85.9623
79	G7	FALSE	si1135-5	ADO	UNKNOWN	SYBR	None							25.8502	25.9736	0.287949						TRUE	24169	TRUE	3	15	Amp		0.990731	N	N	85.8001
80	G8	FALSE	si1135-5	ADO	UNKNOWN	SYBR	None							25.7679	25.9736	0.287949						TRUE	24169	TRUE	3	16	Amp		0.991799	N	N	85.8001
81	G9	FALSE	si1135-5	ADO	UNKNOWN	SYBR	None							26.3026	25.9736	0.287949						TRUE	24169	TRUE	3	18	Amp		0.985567	N	N	85.9623
85	H1	FALSE	si551-2	ADO	UNKNOWN	SYBR	None							25.9433	25.6849	0.362239						TRUE	24169	TRUE	3	17	Amp		0.978756	N	N	85.151
86	H2	FALSE	si551-2	ADO	UNKNOWN	SYBR	None							25.2709	25.6849	0.362239						TRUE	24169	TRUE	3	12	Amp		0.97192	N	N	84.9888
87	H3	FALSE	si551-2	ADO	UNKNOWN	SYBR	None							25.8406	25.6849	0.362239						TRUE	24169	TRUE	3	16	Amp		0.987328	N	N	85.9623
88	H4	FALSE	si806-4	ADO	UNKNOWN	SYBR	None							26.6829	26.5865	0.0913067						TRUE	24169	TRUE	3	17	Amp		0.985601	N	N	85.9623
89	H5	FALSE	si806-4	ADO	UNKNOWN	SYBR	None							26.5751	26.5865	0.0913067						TRUE	24169	TRUE	3	16	Amp		0.984971	N	N	85.9623
90	H6	FALSE	si806-4	ADO	UNKNOWN	SYBR	None							26.5014	26.5865	0.0913067						TRUE	24169	TRUE	3	16	Amp		0.990565	N	N	85.9623
91	H7	FALSE	si1135-6	ADO	UNKNOWN	SYBR	None							27.3102	27.1455	0.183363						TRUE	24169	TRUE	3	20	Amp		0.983397	N	N	85.8001
92	H8	FALSE	si1135-6	ADO	UNKNOWN	SYBR	None							26.9479	27.1455	0.183363						TRUE	24169	TRUE	3	16	Amp		0.980689	N	N	85.8001
93	H9	FALSE	si1135-6	ADO	UNKNOWN	SYBR	None							27.1784	27.1455	0.183363						TRUE	24169	TRUE	3	17	Amp		0.98701	N	N	85.9623

## Sheet: ANXA1 ITGA3
Block Type	96-Well 0.2-mL Block
Calibration Background is expired	Yes
Calibration Background performed on	04-03-2018
Calibration Pure Dye ABY is expired	Yes
Calibration Pure Dye ABY performed on	04-03-2018
Calibration Pure Dye FAM is expired	Yes
Calibration Pure Dye FAM performed on	04-03-2018
Calibration Pure Dye JUN is expired	Yes
Calibration Pure Dye JUN performed on	04-03-2018
Calibration Pure Dye NED is expired	Yes
Calibration Pure Dye NED performed on	04-03-2018
Calibration Pure Dye ROX is expired	Yes
Calibration Pure Dye ROX performed on	04-03-2018
Calibration Pure Dye SYBR is expired	Yes
Calibration Pure Dye SYBR performed on	04-03-2018
Calibration Pure Dye TAMRA is expired	Yes
Calibration Pure Dye TAMRA performed on	04-03-2018
Calibration Pure Dye VIC is expired	Yes
Calibration Pure Dye VIC performed on	04-03-2018
Calibration ROI is expired	Yes
Calibration ROI performed on	04-03-2018
Calibration Uniformity is expired	Yes
Calibration Uniformity performed on	04-03-2018
Chemistry	SYBR_GREEN
Date Created	2021-04-19 14:12:29 PM CST
Experiment Barcode
Experiment Comment
Experiment File Name	D:\Real Time qPCR\MENGZIYU\21-4-19-1.eds
Experiment Name	21-4-19-1
Experiment Run End Time	2021-04-19 13:51:08 PM CST
Experiment Type	Comparative Cт (ΔΔCт)
Instrument Name	272322414
Instrument Serial Number	272322414
Instrument Type	QuantStudio™ 3 System
Passive Reference
Post-read Stage/Step
Pre-read Stage/Step
Quantification Cycle Method	Ct
Signal Smoothing On	true
Stage where Melt Analysis is performed	Stage3
Stage/ Cycle where Ct Analysis is performed	Stage2, Step3
User Name
Well	Well Position	Omit	Sample Name	Target Name	Task	Reporter	Quencher	Quantity	Quantity Mean	Quantity SD	RQ	RQ Min	RQ Max	CT	Ct Mean	Ct SD	Delta Ct	Delta Ct Mean	Delta Ct SD	Delta Ct SE	Delta Delta Ct	Automatic Ct Threshold	Ct Threshold	Automatic Baseline	Baseline Start	Baseline End	Amp Status	Comments	Cq Conf	Tm1	Tm2	Tm3	Tm4
1	A1	FALSE	NC-1	ANXA1	UNKNOWN	SYBR	None							18.0012	17.949	0.0515549						TRUE	21491.5	TRUE	3	12	Inconclusive		0.950041	82.7448
2	A2	FALSE	NC-1	ANXA1	UNKNOWN	SYBR	None							17.8981	17.949	0.0515549						TRUE	21491.5	TRUE	3	12	Inconclusive		0.919685	82.7448
3	A3	FALSE	NC-1	ANXA1	UNKNOWN	SYBR	None							17.9478	17.949	0.0515549						TRUE	21491.5	TRUE	3	11	Inconclusive		0.969929	82.5823
4	A4	FALSE	si-4	ANXA1	UNKNOWN	SYBR	None							18.0174	17.7735	0.211206						TRUE	21491.5	TRUE	3	11	Inconclusive		0.962847	82.5823
5	A5	FALSE	si-4	ANXA1	UNKNOWN	SYBR	None							17.6506	17.7735	0.211206						TRUE	21491.5	TRUE	3	10	Inconclusive		0.976822	82.5823
6	A6	FALSE	si-4	ANXA1	UNKNOWN	SYBR	None							17.6526	17.7735	0.211206						TRUE	21491.5	TRUE	3	11	Inconclusive		0.946739	82.5823
7	A7	FALSE	si-1	ITGA3	UNKNOWN	SYBR	None				1	0.748459	1.33608	23.4108	23.3341	0.174619		6.29993	0.260767	0.150554	0	TRUE	25424.3	TRUE	3	16	Amp		0.938659	86.9685
8	A8	FALSE	si-1	ITGA3	UNKNOWN	SYBR	None				1	0.748459	1.33608	23.1342	23.3341	0.174619		6.29993	0.260767	0.150554	0	TRUE	25424.3	TRUE	3	16	Amp		0.965151	86.9685
9	A9	FALSE	si-1	ITGA3	UNKNOWN	SYBR	None				1	0.748459	1.33608	23.4572	23.3341	0.174619		6.29993	0.260767	0.150554	0	TRUE	25424.3	TRUE	3	18	Amp		0.940217	86.9685
13	B1	FALSE	NC-2	ANXA1	UNKNOWN	SYBR	None							18.036	17.841	0.16947						TRUE	21491.5	TRUE	3	12	Inconclusive		0.916938	82.4199
14	B2	FALSE	NC-2	ANXA1	UNKNOWN	SYBR	None							17.7575	17.841	0.16947						TRUE	21491.5	TRUE	3	11	Inconclusive		0.955385	82.4199
15	B3	FALSE	NC-2	ANXA1	UNKNOWN	SYBR	None							17.7294	17.841	0.16947						TRUE	21491.5	TRUE	3	11	Inconclusive		0.950222	82.5823
16	B4	FALSE	si-5	ANXA1	UNKNOWN	SYBR	None							17.464	17.6178	0.168197						TRUE	21491.5	TRUE	3	10	Inconclusive		0.961875	82.5823
17	B5	FALSE	si-5	ANXA1	UNKNOWN	SYBR	None							17.592	17.6178	0.168197						TRUE	21491.5	TRUE	3	10	Inconclusive		0.960975	82.5823
18	B6	FALSE	si-5	ANXA1	UNKNOWN	SYBR	None							17.7974	17.6178	0.168197						TRUE	21491.5	TRUE	3	11	Inconclusive		0.942364	82.5823
19	B7	FALSE	si-2	ITGA3	UNKNOWN	SYBR	None				1.2625	0.845415	1.88534	23.8239	23.57	0.236147		5.96365	0.360919	0.208377	-0.336279	TRUE	25424.3	TRUE	3	16	Amp		0.97015	86.8061
20	B8	FALSE	si-2	ITGA3	UNKNOWN	SYBR	None				1.2625	0.845415	1.88534	23.5292	23.57	0.236147		5.96365	0.360919	0.208377	-0.336279	TRUE	25424.3	TRUE	3	15	Amp		0.957871	86.8061
21	B9	FALSE	si-2	ITGA3	UNKNOWN	SYBR	None				1.2625	0.845415	1.88534	23.3569	23.57	0.236147		5.96365	0.360919	0.208377	-0.336279	TRUE	25424.3	TRUE	3	17	Amp		0.939624	86.9685
25	C1	FALSE	NC-3	ANXA1	UNKNOWN	SYBR	None							17.7338	17.7497	0.0468162						TRUE	21491.5	TRUE	3	12	Inconclusive		0.955624	82.2574
26	C2	FALSE	NC-3	ANXA1	UNKNOWN	SYBR	None							17.8024	17.7497	0.0468162						TRUE	21491.5	TRUE	3	13	Inconclusive		0.924449	82.2574
27	C3	FALSE	NC-3	ANXA1	UNKNOWN	SYBR	None							17.713	17.7497	0.0468162						TRUE	21491.5	TRUE	3	11	Inconclusive		0.952986	82.4199
28	C4	FALSE	si-6	ANXA1	UNKNOWN	SYBR	None							17.5595	17.6311	0.232621						TRUE	21491.5	TRUE	3	11	Inconclusive		0.962187	82.4199
29	C5	FALSE	si-6	ANXA1	UNKNOWN	SYBR	None							17.4427	17.6311	0.232621						TRUE	21491.5	TRUE	3	9	Inconclusive		0.95632	82.4199
30	C6	FALSE	si-6	ANXA1	UNKNOWN	SYBR	None							17.8911	17.6311	0.232621						TRUE	21491.5	TRUE	3	11	Inconclusive		0.953091	82.4199
31	C7	FALSE	si-3	ITGA3	UNKNOWN	SYBR	None				0.922789	0.654194	1.30166	23.4165	23.54	0.123262		6.41586	0.309599	0.178747	0.115927	TRUE	25424.3	TRUE	3	16	Amp		0.957342	86.6436
32	C8	FALSE	si-3	ITGA3	UNKNOWN	SYBR	None				0.922789	0.654194	1.30166	23.5406	23.54	0.123262		6.41586	0.309599	0.178747	0.115927	TRUE	25424.3	TRUE	3	17	Amp		0.948366	86.6436
33	C9	FALSE	si-3	ITGA3	UNKNOWN	SYBR	None				0.922789	0.654194	1.30166	23.663	23.54	0.123262		6.41586	0.309599	0.178747	0.115927	TRUE	25424.3	TRUE	3	17	Amp		0.908387	86.8061
37	D1	FALSE	NC-4	ANXA1	UNKNOWN	SYBR	None							17.8936	17.6896	0.177096						TRUE	21491.5	TRUE	3	11	Inconclusive		0.943723	81.9325
38	D2	FALSE	NC-4	ANXA1	UNKNOWN	SYBR	None							17.5995	17.6896	0.177096						TRUE	21491.5	TRUE	3	12	Inconclusive		0.924041	81.9325
39	D3	FALSE	NC-4	ANXA1	UNKNOWN	SYBR	None							17.5757	17.6896	0.177096						TRUE	21491.5	TRUE	3	11	Inconclusive		0.952062	82.4199
40	D4	FALSE	NC-1	ITGA3	UNKNOWN	SYBR	None				4.10307	3.10824	5.41631	22.4315	22.2122	0.244538		4.26323	0.249913	0.144287	-2.03671	TRUE	25424.3	TRUE	3	15	Amp		0.934849	86.8061
41	D5	FALSE	NC-1	ITGA3	UNKNOWN	SYBR	None				4.10307	3.10824	5.41631	22.2567	22.2122	0.244538		4.26323	0.249913	0.144287	-2.03671	TRUE	25424.3	TRUE	3	15	Amp		0.966369	86.6436
42	D6	FALSE	NC-1	ITGA3	UNKNOWN	SYBR	None				4.10307	3.10824	5.41631	21.9485	22.2122	0.244538		4.26323	0.249913	0.144287	-2.03671	TRUE	25424.3	TRUE	3	15	Amp		0.973914	86.8061
43	D7	FALSE	si-4	ITGA3	UNKNOWN	SYBR	None				0.93961	0.717106	1.23115	23.0465	23.1633	0.120613		6.3898	0.243219	0.140423	0.089866	TRUE	25424.3	TRUE	3	16	Amp		0.945658	86.6436
44	D8	FALSE	si-4	ITGA3	UNKNOWN	SYBR	None				0.93961	0.717106	1.23115	23.2874	23.1633	0.120613		6.3898	0.243219	0.140423	0.089866	TRUE	25424.3	TRUE	3	17	Amp		0.920834	86.6436
45	D9	FALSE	si-4	ITGA3	UNKNOWN	SYBR	None				0.93961	0.717106	1.23115	23.1562	23.1633	0.120613		6.3898	0.243219	0.140423	0.089866	TRUE	25424.3	TRUE	3	16	Amp		0.94453	86.8061
49	E1	FALSE	NC-5	ANXA1	UNKNOWN	SYBR	None							17.6615	17.5123	0.141975						TRUE	21491.5	TRUE	3	11	Inconclusive		0.96267	81.7701
50	E2	FALSE	NC-5	ANXA1	UNKNOWN	SYBR	None							17.4967	17.5123	0.141975						TRUE	21491.5	TRUE	3	12	Inconclusive		0.965682	81.7701
51	E3	FALSE	NC-5	ANXA1	UNKNOWN	SYBR	None							17.3788	17.5123	0.141975						TRUE	21491.5	TRUE	3	10	Inconclusive		0.965533	82.2574
52	E4	FALSE	NC-2	ITGA3	UNKNOWN	SYBR	None				2.73852	2.20487	3.40132	22.7853	22.6875	0.096611		4.84653	0.195074	0.112626	-1.4534	TRUE	25424.3	TRUE	3	16	Amp		0.957338	86.6436
53	E5	FALSE	NC-2	ITGA3	UNKNOWN	SYBR	None				2.73852	2.20487	3.40132	22.5922	22.6875	0.096611		4.84653	0.195074	0.112626	-1.4534	TRUE	25424.3	TRUE	3	16	Amp		0.966036	86.6436
54	E6	FALSE	NC-2	ITGA3	UNKNOWN	SYBR	None				2.73852	2.20487	3.40132	22.685	22.6875	0.096611		4.84653	0.195074	0.112626	-1.4534	TRUE	25424.3	TRUE	3	16	Amp		0.912167	86.6436
55	E7	FALSE	si-5	ITGA3	UNKNOWN	SYBR	None				0.470753	0.317712	0.697514	23.653	24.0047	0.311345		7.38689	0.353873	0.204309	1.08696	TRUE	25424.3	TRUE	3	13	Amp		0.988547	86.6436
56	E8	FALSE	si-5	ITGA3	UNKNOWN	SYBR	None				0.470753	0.317712	0.697514	24.116	24.0047	0.311345		7.38689	0.353873	0.204309	1.08696	TRUE	25424.3	TRUE	3	16	Amp		0.956014	86.6436
57	E9	FALSE	si-5	ITGA3	UNKNOWN	SYBR	None				0.470753	0.317712	0.697514	24.2451	24.0047	0.311345		7.38689	0.353873	0.204309	1.08696	TRUE	25424.3	TRUE	3	19	Amp		0.809243	86.6436
61	F1	FALSE	si-1	ANXA1	UNKNOWN	SYBR	None							17.2225	17.0341	0.193669						TRUE	21491.5	TRUE	3	11	Inconclusive		0.942259	81.7701
62	F2	FALSE	si-1	ANXA1	UNKNOWN	SYBR	None							17.0444	17.0341	0.193669						TRUE	21491.5	TRUE	3	12	Inconclusive		0.942294	81.7701
63	F3	FALSE	si-1	ANXA1	UNKNOWN	SYBR	None							16.8355	17.0341	0.193669						TRUE	21491.5	TRUE	3	11	Inconclusive		0.943667	82.2574
64	F4	FALSE	NC-3	ITGA3	UNKNOWN	SYBR	None				4.69136	4.05853	5.42286	21.9596	21.8196	0.12172		4.06992	0.130413	0.075294	-2.23001	TRUE	25424.3	TRUE	3	14	Amp		0.957923	86.6436
65	F5	FALSE	NC-3	ITGA3	UNKNOWN	SYBR	None				4.69136	4.05853	5.42286	21.7385	21.8196	0.12172		4.06992	0.130413	0.075294	-2.23001	TRUE	25424.3	TRUE	3	15	Amp		0.941049	86.6436
66	F6	FALSE	NC-3	ITGA3	UNKNOWN	SYBR	None				4.69136	4.05853	5.42286	21.7608	21.8196	0.12172		4.06992	0.130413	0.075294	-2.23001	TRUE	25424.3	TRUE	3	14	Amp		0.972424	86.6436
67	F7	FALSE	si-6	ITGA3	UNKNOWN	SYBR	None				0.744397	0.572759	0.96747	23.3847	23.3569	0.039198		6.72578	0.2359	0.136197	0.425855	TRUE	25424.3	TRUE	3	17	Amp		0.965867	86.6436
68	F8	FALSE	si-6	ITGA3	UNKNOWN	SYBR	None				0.744397	0.572759	0.96747	23.3121	23.3569	0.039198		6.72578	0.2359	0.136197	0.425855	TRUE	25424.3	TRUE	3	17	Amp		0.962349	86.6436
69	F9	FALSE	si-6	ITGA3	UNKNOWN	SYBR	None				0.744397	0.572759	0.96747	23.3739	23.3569	0.039198		6.72578	0.2359	0.136197	0.425855	TRUE	25424.3	TRUE	3	17	Amp		0.95919	86.6436
73	G1	FALSE	si-2	ANXA1	UNKNOWN	SYBR	None							17.9188	17.6063	0.272942						TRUE	21491.5	TRUE	3	11	Inconclusive		0.943153	81.6076
74	G2	FALSE	si-2	ANXA1	UNKNOWN	SYBR	None							17.4859	17.6063	0.272942						TRUE	21491.5	TRUE	3	13	Inconclusive		0.943985	81.6076
75	G3	FALSE	si-2	ANXA1	UNKNOWN	SYBR	None							17.4143	17.6063	0.272942						TRUE	21491.5	TRUE	3	10	Inconclusive		0.943988	82.2574
76	G4	FALSE	NC-4	ITGA3	UNKNOWN	SYBR	None				3.99979	2.97627	5.3753	21.921	21.9896	0.198498		4.3	0.266016	0.153584	-1.99993	TRUE	25424.3	TRUE	3	13	Amp		0.962039	86.6436
77	G5	FALSE	NC-4	ITGA3	UNKNOWN	SYBR	None				3.99979	2.97627	5.3753	22.2133	21.9896	0.198498		4.3	0.266016	0.153584	-1.99993	TRUE	25424.3	TRUE	3	16	Amp		0.957448	86.8061
78	G6	FALSE	NC-4	ITGA3	UNKNOWN	SYBR	None				3.99979	2.97627	5.3753	21.8345	21.9896	0.198498		4.3	0.266016	0.153584	-1.99993	TRUE	25424.3	TRUE	3	17	Amp		0.950089	86.8061
85	H1	FALSE	si-3	ANXA1	UNKNOWN	SYBR	None							17.223	17.1242	0.284004						TRUE	21491.5	TRUE	3	11	Inconclusive		0.954618	81.6076
86	H2	FALSE	si-3	ANXA1	UNKNOWN	SYBR	None							17.3456	17.1242	0.284004						TRUE	21491.5	TRUE	3	12	Inconclusive		0.952898	81.6076
87	H3	FALSE	si-3	ANXA1	UNKNOWN	SYBR	None							16.804	17.1242	0.284004						TRUE	21491.5	TRUE	3	9	Inconclusive		0.954692	82.2574
88	H4	FALSE	NC-5	ITGA3	UNKNOWN	SYBR	None				3.29795	2.45883	4.42344	22.3454	22.0907	0.222879		4.57836	0.264257	0.152569	-1.72157	TRUE	25424.3	TRUE	3	16	Amp		0.943465	86.8061
89	H5	FALSE	NC-5	ITGA3	UNKNOWN	SYBR	None				3.29795	2.45883	4.42344	21.9314	22.0907	0.222879		4.57836	0.264257	0.152569	-1.72157	TRUE	25424.3	TRUE	3	14	Amp		0.967258	86.8061
90	H6	FALSE	NC-5	ITGA3	UNKNOWN	SYBR	None				3.29795	2.45883	4.42344	21.9953	22.0907	0.222879		4.57836	0.264257	0.152569	-1.72157	TRUE	25424.3	TRUE	3	16	Amp		0.95607	86.8061

## Sheet: S100A6
Block Type	96-Well 0.2-mL Block
Calibration Background is expired	Yes
Calibration Background performed on	04-03-2018
Calibration Pure Dye ABY is expired	Yes
Calibration Pure Dye ABY performed on	04-03-2018
Calibration Pure Dye FAM is expired	Yes
Calibration Pure Dye FAM performed on	04-03-2018
Calibration Pure Dye JUN is expired	Yes
Calibration Pure Dye JUN performed on	04-03-2018
Calibration Pure Dye NED is expired	Yes
Calibration Pure Dye NED performed on	04-03-2018
Calibration Pure Dye ROX is expired	Yes
Calibration Pure Dye ROX performed on	04-03-2018
Calibration Pure Dye SYBR is expired	Yes
Calibration Pure Dye SYBR performed on	04-03-2018
Calibration Pure Dye TAMRA is expired	Yes
Calibration Pure Dye TAMRA performed on	04-03-2018
Calibration Pure Dye VIC is expired	Yes
Calibration Pure Dye VIC performed on	04-03-2018
Calibration ROI is expired	Yes
Calibration ROI performed on	04-03-2018
Calibration Uniformity is expired	Yes
Calibration Uniformity performed on	04-03-2018
Chemistry	SYBR_GREEN
Date Created	2021-04-19 15:47:33 PM CST
Experiment Barcode
Experiment Comment
Experiment File Name	D:\Real Time qPCR\MENGZIYU\21-4-19-2.eds
Experiment Name	21-4-19-2
Experiment Run End Time	2021-04-19 15:36:16 PM CST
Experiment Type	Comparative Cт (ΔΔCт)
Instrument Name	272322414
Instrument Serial Number	272322414
Instrument Type	QuantStudio™ 3 System
Passive Reference
Post-read Stage/Step
Pre-read Stage/Step
Quantification Cycle Method	Ct
Signal Smoothing On	true
Stage where Melt Analysis is performed	Stage3
Stage/ Cycle where Ct Analysis is performed	Stage2, Step3
User Name
Well	Well Position	Omit	Sample Name	Target Name	Task	Reporter	Quencher	Quantity	Quantity Mean	Quantity SD	RQ	RQ Min	RQ Max	CT	Ct Mean	Ct SD	Delta Ct	Delta Ct Mean	Delta Ct SD	Delta Ct SE	Delta Delta Ct	Automatic Ct Threshold	Ct Threshold	Automatic Baseline	Baseline Start	Baseline End	Amp Status	Comments	Cq Conf	Tm1	Tm2	Tm3	Tm4
1	A1	FALSE	NC-1	S100A6	UNKNOWN	SYBR	None							15.9133	15.8838	0.104933						TRUE	26570.3	TRUE	3	8	Inconclusive		0.991239	83.7208
2	A2	FALSE	NC-1	S100A6	UNKNOWN	SYBR	None							15.9708	15.8838	0.104933						TRUE	26570.3	TRUE	3	9	Inconclusive		0.987795	83.5583
3	A3	FALSE	NC-1	S100A6	UNKNOWN	SYBR	None							15.7673	15.8838	0.104933						TRUE	26570.3	TRUE	3	7	Inconclusive		0.988511	83.5583
4	A4	FALSE	si-4	S100A6	UNKNOWN	SYBR	None							15.5942	15.6145	0.0511184						TRUE	26570.3	TRUE	3	7	Inconclusive		0.982394	83.7208
5	A5	FALSE	si-4	S100A6	UNKNOWN	SYBR	None							15.5767	15.6145	0.0511184						TRUE	26570.3	TRUE	3	9	Inconclusive		0.991931	83.5583
6	A6	FALSE	si-4	S100A6	UNKNOWN	SYBR	None							15.6727	15.6145	0.0511184						TRUE	26570.3	TRUE	3	7	Inconclusive		0.989863	83.5583
13	B1	FALSE	NC-2	S100A6	UNKNOWN	SYBR	None							16.0434	15.7457	0.258606						TRUE	26570.3	TRUE	3	7	Inconclusive		0.984831	83.5583
14	B2	FALSE	NC-2	S100A6	UNKNOWN	SYBR	None							15.576	15.7457	0.258606						TRUE	26570.3	TRUE	3	8	Inconclusive		0.990511	83.3959
15	B3	FALSE	NC-2	S100A6	UNKNOWN	SYBR	None							15.6177	15.7457	0.258606						TRUE	26570.3	TRUE	3	8	Inconclusive		0.990505	83.3959
16	B4	FALSE	si-5	S100A6	UNKNOWN	SYBR	None							15.8074	15.7083	0.171582						TRUE	26570.3	TRUE	3	9	Inconclusive		0.982867	83.5583
17	B5	FALSE	si-5	S100A6	UNKNOWN	SYBR	None							15.5102	15.7083	0.171582						TRUE	26570.3	TRUE	3	8	Inconclusive		0.986978	83.5583
18	B6	FALSE	si-5	S100A6	UNKNOWN	SYBR	None							15.8074	15.7083	0.171582						TRUE	26570.3	TRUE	3	9	Inconclusive		0.988855	83.5583
25	C1	FALSE	NC-3	S100A6	UNKNOWN	SYBR	None							15.9463	15.8707	0.0787548						TRUE	26570.3	TRUE	3	7	Inconclusive		0.985905	83.2334
26	C2	FALSE	NC-3	S100A6	UNKNOWN	SYBR	None							15.7892	15.8707	0.0787548						TRUE	26570.3	TRUE	3	7	Inconclusive		0.986325	83.071
27	C3	FALSE	NC-3	S100A6	UNKNOWN	SYBR	None							15.8767	15.8707	0.0787548						TRUE	26570.3	TRUE	3	9	Inconclusive		0.977002	83.3959
28	C4	FALSE	si-6	S100A6	UNKNOWN	SYBR	None							15.7384	15.5477	0.19216						TRUE	26570.3	TRUE	3	9	Inconclusive		0.98655	83.3959
29	C5	FALSE	si-6	S100A6	UNKNOWN	SYBR	None							15.5507	15.5477	0.19216						TRUE	26570.3	TRUE	3	7	Inconclusive		0.993134	83.3959
30	C6	FALSE	si-6	S100A6	UNKNOWN	SYBR	None							15.3541	15.5477	0.19216						TRUE	26570.3	TRUE	3	7	Inconclusive		0.988466	83.3959
37	D1	FALSE	NC-4	S100A6	UNKNOWN	SYBR	None							16.0762	15.7682	0.306213						TRUE	26570.3	TRUE	3	9	Inconclusive		0.985111	82.9085
38	D2	FALSE	NC-4	S100A6	UNKNOWN	SYBR	None							15.4638	15.7682	0.306213						TRUE	26570.3	TRUE	3	7	Inconclusive		0.989867	82.9085
39	D3	FALSE	NC-4	S100A6	UNKNOWN	SYBR	None							15.7646	15.7682	0.306213						TRUE	26570.3	TRUE	3	8	Inconclusive		0.994478	83.2334
49	E1	FALSE	NC-5	S100A6	UNKNOWN	SYBR	None							15.7521	15.6967	0.173985						TRUE	26570.3	TRUE	3	8	Inconclusive		0.987498	82.746
50	E2	FALSE	NC-5	S100A6	UNKNOWN	SYBR	None							15.8362	15.6967	0.173985						TRUE	26570.3	TRUE	3	9	Inconclusive		0.988643	82.746
51	E3	FALSE	NC-5	S100A6	UNKNOWN	SYBR	None							15.5017	15.6967	0.173985						TRUE	26570.3	TRUE	3	7	Inconclusive		0.987952	83.2334
61	F1	FALSE	si-1	S100A6	UNKNOWN	SYBR	None							15.8957	15.7984	0.13687						TRUE	26570.3	TRUE	3	8	Inconclusive		0.987577	82.5836
62	F2	FALSE	si-1	S100A6	UNKNOWN	SYBR	None							15.8577	15.7984	0.13687						TRUE	26570.3	TRUE	3	9	Inconclusive		0.98882	82.5836
63	F3	FALSE	si-1	S100A6	UNKNOWN	SYBR	None							15.6419	15.7984	0.13687						TRUE	26570.3	TRUE	3	7	Inconclusive		0.988266	83.071
73	G1	FALSE	si-2	S100A6	UNKNOWN	SYBR	None							16.643	16.4109	0.202896						TRUE	26570.3	TRUE	3	9	Inconclusive		0.981406	82.5836
74	G2	FALSE	si-2	S100A6	UNKNOWN	SYBR	None							16.2675	16.4109	0.202896						TRUE	26570.3	TRUE	3	10	Inconclusive		0.989213	82.5836
75	G3	FALSE	si-2	S100A6	UNKNOWN	SYBR	None							16.3221	16.4109	0.202896						TRUE	26570.3	TRUE	3	10	Inconclusive		0.98528	83.071
85	H1	FALSE	si-3	S100A6	UNKNOWN	SYBR	None							16.025	15.8721	0.148941						TRUE	26570.3	TRUE	3	7	Inconclusive		0.981238	82.5836
86	H2	FALSE	si-3	S100A6	UNKNOWN	SYBR	None							15.8637	15.8721	0.148941						TRUE	26570.3	TRUE	3	10	Inconclusive		0.976886	82.5836
87	H3	FALSE	si-3	S100A6	UNKNOWN	SYBR	None							15.7275	15.8721	0.148941						TRUE	26570.3	TRUE	3	9	Inconclusive		0.987208	83.2334

## Sheet: KDM2B
Block Type	96-Well 0.2-mL Block
Calibration Background is expired	Yes
Calibration Background performed on	04-03-2018
Calibration Pure Dye ABY is expired	Yes
Calibration Pure Dye ABY performed on	04-03-2018
Calibration Pure Dye FAM is expired	Yes
Calibration Pure Dye FAM performed on	04-03-2018
Calibration Pure Dye JUN is expired	Yes
Calibration Pure Dye JUN performed on	04-03-2018
Calibration Pure Dye NED is expired	Yes
Calibration Pure Dye NED performed on	04-03-2018
Calibration Pure Dye ROX is expired	Yes
Calibration Pure Dye ROX performed on	04-03-2018
Calibration Pure Dye SYBR is expired	Yes
Calibration Pure Dye SYBR performed on	04-03-2018
Calibration Pure Dye TAMRA is expired	Yes
Calibration Pure Dye TAMRA performed on	04-03-2018
Calibration Pure Dye VIC is expired	Yes
Calibration Pure Dye VIC performed on	04-03-2018
Calibration ROI is expired	Yes
Calibration ROI performed on	04-03-2018
Calibration Uniformity is expired	Yes
Calibration Uniformity performed on	04-03-2018
Chemistry	SYBR_GREEN
Date Created	2021-04-20 13:49:52 PM CST
Experiment Barcode
Experiment Comment
Experiment File Name	D:\Real Time qPCR\MENGZIYU\21-4-20-1.eds
Experiment Name	21-4-20-1
Experiment Run End Time	2021-04-20 13:38:40 PM CST
Experiment Type	Comparative Cт (ΔΔCт)
Instrument Name	272322414
Instrument Serial Number	272322414
Instrument Type	QuantStudio™ 3 System
Passive Reference
Post-read Stage/Step
Pre-read Stage/Step
Quantification Cycle Method	Ct
Signal Smoothing On	true
Stage where Melt Analysis is performed	Stage3
Stage/ Cycle where Ct Analysis is performed	Stage2, Step3
User Name
Well	Well Position	Omit	Sample Name	Target Name	Task	Reporter	Quencher	Quantity	Quantity Mean	Quantity SD	RQ	RQ Min	RQ Max	CT	Ct Mean	Ct SD	Delta Ct	Delta Ct Mean	Delta Ct SD	Delta Ct SE	Delta Delta Ct	Automatic Ct Threshold	Ct Threshold	Automatic Baseline	Baseline Start	Baseline End	Amp Status	Comments	Cq Conf	CQCONF	EXPFAIL	HIGHSD	OUTLIERRG	Tm1	Tm2	Tm3	Tm4
1	A1	FALSE	NC-1	KDM2B	UNKNOWN	SYBR	None				0.836985	0.697335	1.0046	28.9929	28.8318	0.155876		7.13156	0.164288	0.094852	0.256726	TRUE	27558	TRUE	3	19	Amp		0.99213	N	N	N	N	81.5732
2	A2	FALSE	NC-1	KDM2B	UNKNOWN	SYBR	None				0.836985	0.697335	1.0046	28.8208	28.8318	0.155876		7.13156	0.164288	0.094852	0.256726	TRUE	27558	TRUE	3	21	Amp		0.990126	N	N	N	N	81.4122
3	A3	FALSE	NC-1	KDM2B	UNKNOWN	SYBR	None				0.836985	0.697335	1.0046	28.6817	28.8318	0.155876		7.13156	0.164288	0.094852	0.256726	TRUE	27558	TRUE	3	21	Amp		0.992308	N	N	N	N	81.4122
4	A4	FALSE	si-4	KDM2B	UNKNOWN	SYBR	None				0.941541	0.698783	1.26863	27.3202	27.0163	0.263408		6.96174	0.268363	0.154939	0.0869039	TRUE	27558	TRUE	3	17	Amp		0.987405	N	N	N	N	81.2512
5	A5	FALSE	si-4	KDM2B	UNKNOWN	SYBR	None				0.941541	0.698783	1.26863	26.875	27.0163	0.263408		6.96174	0.268363	0.154939	0.0869039	TRUE	27558	TRUE	3	16	Amp		0.992242	N	N	N	N	81.2512
6	A6	FALSE	si-4	KDM2B	UNKNOWN	SYBR	None				0.941541	0.698783	1.26863	26.8537	27.0163	0.263408		6.96174	0.268363	0.154939	0.0869039	TRUE	27558	TRUE	3	18	Amp		0.990481	N	N	N	N	81.4122
13	B1	FALSE	NC-2	KDM2B	UNKNOWN	SYBR	None				0.139574	0.0338351	0.575759	28.5916	30.0483	1.26411		9.71573	1.2754	0.73635	2.8409	TRUE	27558	TRUE	3	20	Amp		0.989316	N	N	Y	N	81.2512
14	B2	FALSE	NC-2	KDM2B	UNKNOWN	SYBR	None				0.139574	0.0338351	0.575759	30.696	30.0483	1.26411		9.71573	1.2754	0.73635	2.8409	TRUE	27558	TRUE	3	21	Amp		0.987312	N	N	Y	N	81.2512
15	B3	FALSE	NC-2	KDM2B	UNKNOWN	SYBR	None				0.139574	0.0338351	0.575759	30.8573	30.0483	1.26411		9.71573	1.2754	0.73635	2.8409	TRUE	27558	TRUE	3	22	Amp		0.990979	N	N	Y	N	81.4122
16	B4	FALSE	si-5	KDM2B	UNKNOWN	SYBR	None				1	0.310534	3.22026	25.7988	26.9777	1.04078		6.87483	1.05252	0.607675	0	TRUE	27558	TRUE	3	20	Amp		0.983126	N	N	Y	N	81.2512
17	B5	FALSE	si-5	KDM2B	UNKNOWN	SYBR	None				1	0.310534	3.22026	27.3649	26.9777	1.04078		6.87483	1.05252	0.607675	0	TRUE	27558	TRUE	3	18	Amp		0.988625	N	N	Y	N	81.2512
18	B6	FALSE	si-5	KDM2B	UNKNOWN	SYBR	None				1	0.310534	3.22026	27.7694	26.9777	1.04078		6.87483	1.05252	0.607675	0	TRUE	27558	TRUE	3	18	Amp		0.989134	N	N	Y	N	81.2512
25	C1	FALSE	NC-3	KDM2B	UNKNOWN	SYBR	None				0.61625	0.517318	0.734102	27.7429	27.8324	0.13509		7.57324	0.157497	0.0909308	0.698413	TRUE	27558	TRUE	3	20	Amp		0.992436	N	N	N	N	80.9292
26	C2	FALSE	NC-3	KDM2B	UNKNOWN	SYBR	None				0.61625	0.517318	0.734102	27.7665	27.8324	0.13509		7.57324	0.157497	0.0909308	0.698413	TRUE	27558	TRUE	3	20	Amp		0.987674	N	N	N	N	80.9292
27	C3	FALSE	NC-3	KDM2B	UNKNOWN	SYBR	None				0.61625	0.517318	0.734102	27.9878	27.8324	0.13509		7.57324	0.157497	0.0909308	0.698413	TRUE	27558	TRUE	3	21	Amp		0.994081	N	N	N	N	81.0902
28	C4	FALSE	si-6	KDM2B	UNKNOWN	SYBR	None							Undetermined	26.7876	0.176255						TRUE	27558	TRUE	3	39	No Amp		0	Y	Y	N	N	60.0011
29	C5	FALSE	si-6	KDM2B	UNKNOWN	SYBR	None				1.35375	1.01901	1.79846	26.663	26.7876	0.176255		6.43787	0.184964	0.128769	-0.436962	TRUE	27558	TRUE	3	18	Amp		0.993312	N	N	N	N	81.2512
30	C6	FALSE	si-6	KDM2B	UNKNOWN	SYBR	None				1.35375	1.01901	1.79846	26.9122	26.7876	0.176255		6.43787	0.184964	0.128769	-0.436962	TRUE	27558	TRUE	3	16	Amp		0.98905	N	N	N	N	81.0902
37	D1	FALSE	NC-4	KDM2B	UNKNOWN	SYBR	None				0.844284	0.652559	1.09234	28.8541	28.6427	0.18391		7.11903	0.23183	0.133847	0.244199	TRUE	27558	TRUE	3	19	Amp		0.986893	N	N	N	N	80.7683
38	D2	FALSE	NC-4	KDM2B	UNKNOWN	SYBR	None				0.844284	0.652559	1.09234	28.5196	28.6427	0.18391		7.11903	0.23183	0.133847	0.244199	TRUE	27558	TRUE	3	17	Amp		0.992646	N	N	N	N	80.6073
39	D3	FALSE	NC-4	KDM2B	UNKNOWN	SYBR	None				0.844284	0.652559	1.09234	28.5544	28.6427	0.18391		7.11903	0.23183	0.133847	0.244199	TRUE	27558	TRUE	3	18	Amp		0.992663	N	N	N	N	81.0902
49	E1	FALSE	NC-5	KDM2B	UNKNOWN	SYBR	None				0.63118	0.117061	3.40326	27.7467	28.6041	1.51566		7.53871	1.51642	0.875505	0.663876	TRUE	27558	TRUE	3	16	Amp		0.989095	N	N	Y	N	80.6073
50	E2	FALSE	NC-5	KDM2B	UNKNOWN	SYBR	None				0.63118	0.117061	3.40326	27.7114	28.6041	1.51566		7.53871	1.51642	0.875505	0.663876	TRUE	27558	TRUE	3	19	Amp		0.990495	N	N	Y	N	80.6073
51	E3	FALSE	NC-5	KDM2B	UNKNOWN	SYBR	None				0.63118	0.117061	3.40326	30.3541	28.6041	1.51566		7.53871	1.51642	0.875505	0.663876	TRUE	27558	TRUE	3	21	Amp		0.991175	N	N	Y	Y	81.0902
61	F1	FALSE	si-1	KDM2B	UNKNOWN	SYBR	None				1.69514	1.23265	2.33115	26.9077	26.6683	0.210116		6.11343	0.286739	0.165549	-0.761405	TRUE	27558	TRUE	3	21	Amp		0.989331	N	N	N	N	80.4463
62	F2	FALSE	si-1	KDM2B	UNKNOWN	SYBR	None				1.69514	1.23265	2.33115	26.5828	26.6683	0.210116		6.11343	0.286739	0.165549	-0.761405	TRUE	27558	TRUE	3	18	Amp		0.994609	N	N	N	N	80.4463
63	F3	FALSE	si-1	KDM2B	UNKNOWN	SYBR	None				1.69514	1.23265	2.33115	26.5145	26.6683	0.210116		6.11343	0.286739	0.165549	-0.761405	TRUE	27558	TRUE	3	19	Amp		0.990348	N	N	N	N	81.0902
73	G1	FALSE	si-2	KDM2B	UNKNOWN	SYBR	None				1.02763	0.612218	1.72491	27.8422	27.4812	0.315435		6.83551	0.466132	0.269121	-0.0393181	TRUE	27558	TRUE	3	18	Amp		0.983624	N	N	N	N	80.4463
74	G2	FALSE	si-2	KDM2B	UNKNOWN	SYBR	None				1.02763	0.612218	1.72491	27.2584	27.4812	0.315435		6.83551	0.466132	0.269121	-0.0393181	TRUE	27558	TRUE	3	18	Amp		0.98837	N	N	N	N	80.4463
75	G3	FALSE	si-2	KDM2B	UNKNOWN	SYBR	None				1.02763	0.612218	1.72491	27.3431	27.4812	0.315435		6.83551	0.466132	0.269121	-0.0393181	TRUE	27558	TRUE	3	19	Amp		0.987858	N	N	N	N	81.0902
85	H1	FALSE	si-3	KDM2B	UNKNOWN	SYBR	None				0.998693	0.517791	1.92624	27.3731	26.838	0.570138		6.87672	0.591194	0.341326	0.00188637	TRUE	27558	TRUE	3	21	Amp		0.985903	N	N	Y	N	80.4463
86	H2	FALSE	si-3	KDM2B	UNKNOWN	SYBR	None				0.998693	0.517791	1.92624	26.2383	26.838	0.570138		6.87672	0.591194	0.341326	0.00188637	TRUE	27558	TRUE	3	16	Amp		0.967154	N	N	Y	N	80.2853
87	H3	FALSE	si-3	KDM2B	UNKNOWN	SYBR	None				0.998693	0.517791	1.92624	26.9028	26.838	0.570138		6.87672	0.591194	0.341326	0.00188637	TRUE	27558	TRUE	3	20	Amp		0.99088	N	N	Y	N	81.0902

## Sheet: NEB CBFA2T2
Block Type	96-Well 0.2-mL Block
Calibration Background is expired	Yes
Calibration Background performed on	04-03-2018
Calibration Pure Dye ABY is expired	Yes
Calibration Pure Dye ABY performed on	04-03-2018
Calibration Pure Dye FAM is expired	Yes
Calibration Pure Dye FAM performed on	04-03-2018
Calibration Pure Dye JUN is expired	Yes
Calibration Pure Dye JUN performed on	04-03-2018
Calibration Pure Dye NED is expired	Yes
Calibration Pure Dye NED performed on	04-03-2018
Calibration Pure Dye ROX is expired	Yes
Calibration Pure Dye ROX performed on	04-03-2018
Calibration Pure Dye SYBR is expired	Yes
Calibration Pure Dye SYBR performed on	04-03-2018
Calibration Pure Dye TAMRA is expired	Yes
Calibration Pure Dye TAMRA performed on	04-03-2018
Calibration Pure Dye VIC is expired	Yes
Calibration Pure Dye VIC performed on	04-03-2018
Calibration ROI is expired	Yes
Calibration ROI performed on	04-03-2018
Calibration Uniformity is expired	Yes
Calibration Uniformity performed on	04-03-2018
Chemistry	SYBR_GREEN
Date Created	2021-04-23 14:46:31 PM CST
Experiment Barcode
Experiment Comment
Experiment File Name	D:\Real Time qPCR\MENGZIYU\21-4-23.eds
Experiment Name	21-4-23
Experiment Run End Time	2021-04-23 14:40:40 PM CST
Experiment Type	Comparative Cт (ΔΔCт)
Instrument Name	272322414
Instrument Serial Number	272322414
Instrument Type	QuantStudio™ 3 System
Passive Reference
Post-read Stage/Step
Pre-read Stage/Step
Quantification Cycle Method	Ct
Signal Smoothing On	true
Stage where Melt Analysis is performed	Stage3
Stage/ Cycle where Ct Analysis is performed	Stage2, Step3
User Name
Well	Well Position	Omit	Sample Name	Target Name	Task	Reporter	Quencher	Quantity	Quantity Mean	Quantity SD	RQ	RQ Min	RQ Max	CT	Ct Mean	Ct SD	Delta Ct	Delta Ct Mean	Delta Ct SD	Delta Ct SE	Delta Delta Ct	Automatic Ct Threshold	Ct Threshold	Automatic Baseline	Baseline Start	Baseline End	Amp Status	Comments	Cq Conf	CQCONF	EXPFAIL	HIGHSD	MTP	Tm1	Tm2	Tm3	Tm4
1	A1	FALSE	NC-1	NEB	UNKNOWN	SYBR	None				0.701703	0.551008	0.893611	19.6337	19.6721	0.0949414		-4.94681	0.217586	0.125623	0.511067	TRUE	29805.9	TRUE	3	11	Amp		0.955912	N	N	N	N	88.403
2	A2	FALSE	NC-1	NEB	UNKNOWN	SYBR	None				0.701703	0.551008	0.893611	19.6024	19.6721	0.0949414		-4.94681	0.217586	0.125623	0.511067	TRUE	29805.9	TRUE	3	13	Amp		0.947168	N	N	N	N	88.2407
3	A3	FALSE	NC-1	NEB	UNKNOWN	SYBR	None				0.701703	0.551008	0.893611	19.7802	19.6721	0.0949414		-4.94681	0.217586	0.125623	0.511067	TRUE	29805.9	TRUE	3	12	Amp		0.971094	N	N	N	N	88.0784
4	A4	FALSE	si-4	NEB	UNKNOWN	SYBR	None				1.89425	1.56703	2.2898	17.9531	17.8836	0.134684		-6.37951	0.17068	0.0985422	-0.921626	TRUE	29805.9	TRUE	3	10	Amp		0.966901	N	N	N	N	88.0784
5	A5	FALSE	si-4	NEB	UNKNOWN	SYBR	None				1.89425	1.56703	2.2898	17.7284	17.8836	0.134684		-6.37951	0.17068	0.0985422	-0.921626	TRUE	29805.9	TRUE	3	12	Inconclusive		0.957959	N	N	N	N	88.0784
6	A6	FALSE	si-4	NEB	UNKNOWN	SYBR	None				1.89425	1.56703	2.2898	17.9693	17.8836	0.134684		-6.37951	0.17068	0.0985422	-0.921626	TRUE	29805.9	TRUE	3	13	Amp		0.958765	N	N	N	N	88.0784
7	A7	FALSE	si-1	CBFA2T2	UNKNOWN	SYBR	None							22.7773	22.6045	0.151655						TRUE	30603.5	TRUE	3	21	Amp		0.963402	N	N	N	N	85.4817
8	A8	FALSE	si-1	CBFA2T2	UNKNOWN	SYBR	None							22.4935	22.6045	0.151655						TRUE	30603.5	TRUE	3	20	Amp		0.974075	N	N	N	N	85.4817
9	A9	FALSE	si-1	CBFA2T2	UNKNOWN	SYBR	None							22.5426	22.6045	0.151655						TRUE	30603.5	TRUE	3	21	Amp		0.965998	N	N	N	N	85.644
13	B1	FALSE	NC-2	NEB	UNKNOWN	SYBR	None				0.625717	0.484842	0.807524	20.0068	19.979	0.120262		-4.78146	0.229569	0.132542	0.676418	TRUE	29805.9	TRUE	3	14	Amp		0.961769	N	N	N	N	88.0784
14	B2	FALSE	NC-2	NEB	UNKNOWN	SYBR	None				0.625717	0.484842	0.807524	19.8472	19.979	0.120262		-4.78146	0.229569	0.132542	0.676418	TRUE	29805.9	TRUE	3	13	Amp		0.97026	N	N	N	N	87.9161
15	B3	FALSE	NC-2	NEB	UNKNOWN	SYBR	None				0.625717	0.484842	0.807524	20.0829	19.979	0.120262		-4.78146	0.229569	0.132542	0.676418	TRUE	29805.9	TRUE	3	13	Amp		0.966188	N	N	N	N	88.0784
16	B4	FALSE	si-5	NEB	UNKNOWN	SYBR	None				1	0.723411	1.38234	18.2969	18.4117	0.210945		-5.45788	0.291403	0.168241	0	TRUE	29805.9	TRUE	3	12	Inconclusive		0.951427	N	N	N	N	87.9161
17	B5	FALSE	si-5	NEB	UNKNOWN	SYBR	None				1	0.723411	1.38234	18.283	18.4117	0.210945		-5.45788	0.291403	0.168241	0	TRUE	29805.9	TRUE	3	12	Inconclusive		0.941597	N	N	N	N	87.9161
18	B6	FALSE	si-5	NEB	UNKNOWN	SYBR	None				1	0.723411	1.38234	18.6551	18.4117	0.210945		-5.45788	0.291403	0.168241	0	TRUE	29805.9	TRUE	3	13	Inconclusive		0.938263	N	N	N	N	87.9161
19	B7	FALSE	si-2	CBFA2T2	UNKNOWN	SYBR	None							23.8295	23.5024	0.284153						TRUE	30603.5	TRUE	3	19	Amp		0.981604	N	N	N	N	85.3194
20	B8	FALSE	si-2	CBFA2T2	UNKNOWN	SYBR	None							23.3163	23.5024	0.284153						TRUE	30603.5	TRUE	3	18	Amp		0.974419	N	N	N	N	85.3194
21	B9	FALSE	si-2	CBFA2T2	UNKNOWN	SYBR	None							23.3615	23.5024	0.284153						TRUE	30603.5	TRUE	3	19	Amp		0.947794	N	N	N	N	85.4817
25	C1	FALSE	NC-3	NEB	UNKNOWN	SYBR	None				0.724885	0.561182	0.936342	19.8047	19.7449	0.132053		-4.9937	0.230373	0.133006	0.464176	TRUE	29805.9	TRUE	3	13	Amp		0.944744	N	N	N	N	87.7538
26	C2	FALSE	NC-3	NEB	UNKNOWN	SYBR	None				0.724885	0.561182	0.936342	19.8364	19.7449	0.132053		-4.9937	0.230373	0.133006	0.464176	TRUE	29805.9	TRUE	3	13	Amp		0.906397	N	N	N	N	87.5916
27	C3	FALSE	NC-3	NEB	UNKNOWN	SYBR	None				0.724885	0.561182	0.936342	19.5935	19.7449	0.132053		-4.9937	0.230373	0.133006	0.464176	TRUE	29805.9	TRUE	3	13	Amp		0.969997	N	N	N	N	87.9161
28	C4	FALSE	si-6	NEB	UNKNOWN	SYBR	None				1.87248	1.39813	2.50776	18.7644	18.5649	0.233826		-6.36283	0.262918	0.151796	-0.904947	TRUE	29805.9	TRUE	3	12	Amp		0.955465	N	N	N	N	87.9161
29	C5	FALSE	si-6	NEB	UNKNOWN	SYBR	None				1.87248	1.39813	2.50776	18.6226	18.5649	0.233826		-6.36283	0.262918	0.151796	-0.904947	TRUE	29805.9	TRUE	3	12	Inconclusive		0.936238	N	N	N	N	87.9161
30	C6	FALSE	si-6	NEB	UNKNOWN	SYBR	None				1.87248	1.39813	2.50776	18.3076	18.5649	0.233826		-6.36283	0.262918	0.151796	-0.904947	TRUE	29805.9	TRUE	3	11	Inconclusive		0.971546	N	N	N	N	87.9161
31	C7	FALSE	si-3	CBFA2T2	UNKNOWN	SYBR	None							Undetermined	23.3006	0.861816						TRUE	30603.5	TRUE	3	39	No Amp		0	Y	Y	N	N	60.0015
32	C8	FALSE	si-3	CBFA2T2	UNKNOWN	SYBR	None							22.6912	23.3006	0.861816						TRUE	30603.5	TRUE	3	27	Amp		0.966009	N	N	Y	N	85.3194
33	C9	FALSE	si-3	CBFA2T2	UNKNOWN	SYBR	None							23.91	23.3006	0.861816						TRUE	30603.5	TRUE	3	29	Amp		0.897779	N	N	Y	Y	85.4817	76.3932
37	D1	FALSE	NC-4	NEB	UNKNOWN	SYBR	None				0.861511	0.600515	1.23594	19.7712	19.5975	0.181259		-5.24282	0.324813	0.187531	0.215059	TRUE	29805.9	TRUE	3	13	Amp		0.953106	N	N	N	N	87.4293
38	D2	FALSE	NC-4	NEB	UNKNOWN	SYBR	None				0.861511	0.600515	1.23594	19.4095	19.5975	0.181259		-5.24282	0.324813	0.187531	0.215059	TRUE	29805.9	TRUE	3	13	Amp		0.935298	N	N	N	N	87.4293
39	D3	FALSE	NC-4	NEB	UNKNOWN	SYBR	None				0.861511	0.600515	1.23594	19.6118	19.5975	0.181259		-5.24282	0.324813	0.187531	0.215059	TRUE	29805.9	TRUE	3	13	Amp		0.955305	N	N	N	N	87.7538
40	D4	FALSE	NC-1	CBFA2T2	UNKNOWN	SYBR	None							24.7938	24.6189	0.19578						TRUE	30603.5	TRUE	3	17	Amp		0.961055	N	N	N	N	85.3194
41	D5	FALSE	NC-1	CBFA2T2	UNKNOWN	SYBR	None							24.6556	24.6189	0.19578						TRUE	30603.5	TRUE	3	18	Amp		0.968597	N	N	N	N	85.3194
42	D6	FALSE	NC-1	CBFA2T2	UNKNOWN	SYBR	None							24.4074	24.6189	0.19578						TRUE	30603.5	TRUE	3	16	Amp		0.98362	N	N	N	N	85.3194
43	D7	FALSE	si-4	CBFA2T2	UNKNOWN	SYBR	None							23.2111	23.2631	0.104842						TRUE	30603.5	TRUE	3	18	Amp		0.969938	N	N	N	N	85.1571
44	D8	FALSE	si-4	CBFA2T2	UNKNOWN	SYBR	None							23.1944	23.2631	0.104842						TRUE	30603.5	TRUE	3	19	Amp		0.968663	N	N	N	N	85.1571
45	D9	FALSE	si-4	CBFA2T2	UNKNOWN	SYBR	None							23.3838	23.2631	0.104842						TRUE	30603.5	TRUE	3	19	Amp		0.94442	N	N	N	N	85.3194
49	E1	FALSE	NC-5	NEB	UNKNOWN	SYBR	None				1.05716	0.844891	1.32276	19.3254	19.2269	0.120511		-5.53808	0.201724	0.116465	-0.080197	TRUE	29805.9	TRUE	3	12	Amp		0.964604	N	N	N	N	87.267
50	E2	FALSE	NC-5	NEB	UNKNOWN	SYBR	None				1.05716	0.844891	1.32276	19.2627	19.2269	0.120511		-5.53808	0.201724	0.116465	-0.080197	TRUE	29805.9	TRUE	3	12	Amp		0.962909	N	N	N	N	87.267
51	E3	FALSE	NC-5	NEB	UNKNOWN	SYBR	None				1.05716	0.844891	1.32276	19.0925	19.2269	0.120511		-5.53808	0.201724	0.116465	-0.080197	TRUE	29805.9	TRUE	3	12	Amp		0.972878	N	N	N	N	87.7538
52	E4	FALSE	NC-2	CBFA2T2	UNKNOWN	SYBR	None							24.9799	24.7604	0.195548						TRUE	30603.5	TRUE	3	18	Amp		0.973655	N	N	N	N	85.3194
53	E5	FALSE	NC-2	CBFA2T2	UNKNOWN	SYBR	None							24.6967	24.7604	0.195548						TRUE	30603.5	TRUE	3	18	Amp		0.975325	N	N	N	N	85.3194
54	E6	FALSE	NC-2	CBFA2T2	UNKNOWN	SYBR	None							24.6047	24.7604	0.195548						TRUE	30603.5	TRUE	3	18	Amp		0.923019	N	N	N	N	85.3194
55	E7	FALSE	si-5	CBFA2T2	UNKNOWN	SYBR	None							23.6378	23.8695	0.201041						TRUE	30603.5	TRUE	3	16	Amp		0.949689	N	N	N	N	85.1571
56	E8	FALSE	si-5	CBFA2T2	UNKNOWN	SYBR	None							23.9732	23.8695	0.201041						TRUE	30603.5	TRUE	3	17	Amp		0.923552	N	N	N	N	85.1571
57	E9	FALSE	si-5	CBFA2T2	UNKNOWN	SYBR	None							23.9976	23.8695	0.201041						TRUE	30603.5	TRUE	3	17	Amp		0.91903	N	N	N	N	85.3194
61	F1	FALSE	si-1	NEB	UNKNOWN	SYBR	None				28.2949	22.8571	35.0264	18.4172	18.3241	0.117878		-10.2803	0.192079	0.110897	-4.82247	TRUE	29805.9	TRUE	3	13	Amp		0.950045	N	N	N	N	87.1047
62	F2	FALSE	si-1	NEB	UNKNOWN	SYBR	None				28.2949	22.8571	35.0264	18.1916	18.3241	0.117878		-10.2803	0.192079	0.110897	-4.82247	TRUE	29805.9	TRUE	3	13	Amp		0.930854	N	N	N	N	87.1047
63	F3	FALSE	si-1	NEB	UNKNOWN	SYBR	None				28.2949	22.8571	35.0264	18.3635	18.3241	0.117878		-10.2803	0.192079	0.110897	-4.82247	TRUE	29805.9	TRUE	3	13	Amp		0.855433	N	N	N	N	87.7538
64	F4	FALSE	NC-3	CBFA2T2	UNKNOWN	SYBR	None							24.9453	24.7386	0.188769						TRUE	30603.5	TRUE	3	17	Amp		0.970812	N	N	N	N	85.3194
65	F5	FALSE	NC-3	CBFA2T2	UNKNOWN	SYBR	None							24.5753	24.7386	0.188769						TRUE	30603.5	TRUE	3	17	Amp		0.963131	N	N	N	N	85.3194
66	F6	FALSE	NC-3	CBFA2T2	UNKNOWN	SYBR	None							24.6951	24.7386	0.188769						TRUE	30603.5	TRUE	3	16	Amp		0.989743	N	N	N	N	85.3194
67	F7	FALSE	si-6	CBFA2T2	UNKNOWN	SYBR	None							23.8468	23.9277	0.120214						TRUE	30603.5	TRUE	3	16	Amp		0.96949	N	N	N	N	85.1571
68	F8	FALSE	si-6	CBFA2T2	UNKNOWN	SYBR	None							23.8705	23.9277	0.120214						TRUE	30603.5	TRUE	3	16	Amp		0.975741	N	N	N	N	85.1571
69	F9	FALSE	si-6	CBFA2T2	UNKNOWN	SYBR	None							24.0659	23.9277	0.120214						TRUE	30603.5	TRUE	3	18	Amp		0.967196	N	N	N	N	85.1571
73	G1	FALSE	si-2	NEB	UNKNOWN	SYBR	None				2.16771	1.33612	3.51688	19.3052	18.9284	0.330046		-6.57405	0.435515	0.251445	-1.11617	TRUE	29805.9	TRUE	3	13	Amp		0.951301	N	N	N	N	86.9424
74	G2	FALSE	si-2	NEB	UNKNOWN	SYBR	None				2.16771	1.33612	3.51688	18.6905	18.9284	0.330046		-6.57405	0.435515	0.251445	-1.11617	TRUE	29805.9	TRUE	3	13	Inconclusive		0.950264	N	N	N	N	86.9424
75	G3	FALSE	si-2	NEB	UNKNOWN	SYBR	None				2.16771	1.33612	3.51688	18.7894	18.9284	0.330046		-6.57405	0.435515	0.251445	-1.11617	TRUE	29805.9	TRUE	3	12	Amp		0.961542	N	N	N	N	87.7538
76	G4	FALSE	NC-4	CBFA2T2	UNKNOWN	SYBR	None							24.9264	24.8403	0.269534						TRUE	30603.5	TRUE	3	17	Amp		0.972277	N	N	N	N	85.3194
77	G5	FALSE	NC-4	CBFA2T2	UNKNOWN	SYBR	None							25.0563	24.8403	0.269534						TRUE	30603.5	TRUE	3	18	Amp		0.958953	N	N	N	N	85.3194
78	G6	FALSE	NC-4	CBFA2T2	UNKNOWN	SYBR	None							24.5383	24.8403	0.269534						TRUE	30603.5	TRUE	3	16	Amp		0.982264	N	N	N	N	85.3194
85	H1	FALSE	si-3	NEB	UNKNOWN	SYBR	None				0.508066	0.128781	2.00442	17.7826	17.8196	0.217444		-4.48097	0.888824	0.622193	0.976913	TRUE	29805.9	TRUE	3	22	Amp		0.98143	N	N	N	N	86.9424
86	H2	FALSE	si-3	NEB	UNKNOWN	SYBR	None				0.508066	0.128781	2.00442	18.0532	17.8196	0.217444		-4.48097	0.888824	0.622193	0.976913	TRUE	29805.9	TRUE	3	21	Amp		0.862339	N	N	N	N	86.9424
87	H3	FALSE	si-3	NEB	UNKNOWN	SYBR	None				0.508066	0.128781	2.00442	17.6231	17.8196	0.217444		-4.48097	0.888824	0.622193	0.976913	TRUE	29805.9	TRUE	3	22	Amp		0.987127	N	N	N	N	87.7538
88	H4	FALSE	NC-5	CBFA2T2	UNKNOWN	SYBR	None							24.9508	24.7649	0.16177						TRUE	30603.5	TRUE	3	18	Amp		0.917774	N	N	N	N	85.3194
89	H5	FALSE	NC-5	CBFA2T2	UNKNOWN	SYBR	None							24.6881	24.7649	0.16177						TRUE	30603.5	TRUE	3	18	Amp		0.971291	N	N	N	N	85.4817
90	H6	FALSE	NC-5	CBFA2T2	UNKNOWN	SYBR	None							24.6559	24.7649	0.16177						TRUE	30603.5	TRUE	3	18	Amp		0.957849	N	N	N	N	85.3194
